# Supplementary material for: An Expanded Polyproline Domain Maintains Mutant Huntingtin Soluble in vivo and During Aging
Source: Front Mol Neurosci. 2021 Oct 15;14:721749. doi: 10.3389/fnmol.2021.721749 (PMC8554126; doi:10.3389/fnmol.2021.721749)
Supplement: Supplementary file 2 [file Table_2.XLSX]

## Sheet: FLIM Day 4
HTT FLUORESCENT LIFETIME IMAGING - C. elegans Day 4
Ordinary one-way ANOVA - ANOVA Results
Table Analyzed	wFLIM_HTT_D4
Data sets analyzed	A-K
ANOVA summary
F	42.93
P value	<0,0001
P value summary	****
Significant diff. among means (P < 0.05)?	Yes
R squared	0.5952
Brown-Forsythe test
F (DFn, DFd)	1,698 (10, 292)
P value	0.0805
P value summary	ns
Are SDs significantly different (P < 0.05)?	No
Bartlett's test
Bartlett's statistic (corrected)	24.51
P value	0.0064
P value summary	**
Are SDs significantly different (P < 0.05)?	Yes
ANOVA table	SS	DF	MS	F (DFn, DFd)	P value
Treatment (between columns)	223200000000000	10	22317968129272	F (10, 292) = 42,93	P<0,0001
Residual (within columns)	151800000000000	292	519904309715
Total	375000000000000	302
Data summary
Number of treatments (columns)	11
Number of values (total)	303
Ordinary one-way ANOVA - Multiple Comparisons
Number of families	1
Number of comparisons per family	55
Alpha	0.05
Tukey's multiple comparisons test	Mean Diff,	95,00% CI of diff,	Significant?	Summary	Adjusted P Value
mScarlet vs. Q23*	1688765	1061170 to 2316360	Yes	****	<0,0001	A-B
mScarlet vs. Q48*	1506348	878753 to 2133944	Yes	****	<0,0001	A-C
mScarlet vs. Q23ΔP	2063432	1435837 to 2691027	Yes	****	<0,0001	A-D
mScarlet vs. Q48ΔP	3007432	2379837 to 3635027	Yes	****	<0,0001	A-E
mScarlet vs. Q23P+	903256	296182 to 1510330	Yes	***	0.0001	A-F
mScarlet vs. Q48P+	1199415	609272 to 1789558	Yes	****	<0,0001	A-G
mScarlet vs. Q23ΔP1	873682	293279 to 1454085	Yes	****	<0,0001	A-H
mScarlet vs. Q48ΔP1	1174182	553896 to 1794468	Yes	****	<0,0001	A-I
mScarlet vs. Q23ΔN17	1373871	778422 to 1969321	Yes	****	<0,0001	A-J
mScarlet vs. Q48ΔN17	-253560	-838696 to 331576	No	ns	0.9462	A-K
Q23* vs. Q48*	-182417	-857744 to 492910	No	ns	0.9986	B-C
Q23* vs. Q23ΔP	374667	-300660 to 1049994	No	ns	0.7794	B-D
Q23* vs. Q48ΔP	1318667	643340 to 1993994	Yes	****	<0,0001	B-E
Q23* vs. Q23P+	-785509	-1441809 to -129209	Yes	**	0.0059	B-F
Q23* vs. Q48P+	-489350	-1130022 to 151322	No	ns	0.3218	B-G
Q23* vs. Q23ΔP1	-815083	-1446794 to -183373	Yes	**	0.0018	B-H
Q23* vs. Q48ΔP1	-514583	-1183123 to 153956	No	ns	0.3104	B-I
Q23* vs. Q23ΔN17	-314894	-960456 to 330669	No	ns	0.8886	B-J
Q23* vs. Q48ΔN17	-1942325	-2578388 to -1306263	Yes	****	<0,0001	B-K
Q48* vs. Q23ΔP	557083	-118244 to 1232410	No	ns	0.2159	C-D
Q48* vs. Q48ΔP	1501083	825756 to 2176410	Yes	****	<0,0001	C-E
Q48* vs. Q23P+	-603093	-1259393 to 53207	No	ns	0.1041	C-F
Q48* vs. Q48P+	-306933	-947605 to 333738	No	ns	0.8997	C-G
Q48* vs. Q23ΔP1	-632667	-1264377 to -956,0	Yes	*	0.0493	C-H
Q48* vs. Q48ΔP1	-332167	-1000706 to 336373	No	ns	0.8762	C-I
Q48* vs. Q23ΔN17	-132477	-778039 to 513085	No	ns	0.9999	C-J
Q48* vs. Q48ΔN17	-1759909	-2395971 to -1123846	Yes	****	<0,0001	C-K
Q23ΔP vs. Q48ΔP	944000	268673 to 1619327	Yes	***	0.0004	D-E
Q23ΔP vs. Q23P+	-1160176	-1816476 to -503876	Yes	****	<0,0001	D-F
Q23ΔP vs. Q48P+	-864017	-1504688 to -223345	Yes	***	0.0008	D-G
Q23ΔP vs. Q23ΔP1	-1189750	-1821461 to -558039	Yes	****	<0,0001	D-H
Q23ΔP vs. Q48ΔP1	-889250	-1557790 to -220710	Yes	**	0.0011	D-I
Q23ΔP vs. Q23ΔN17	-689560	-1335123 to -43998	Yes	*	0.0252	D-J
Q23ΔP vs. Q48ΔN17	-2316992	-2953054 to -1680930	Yes	****	<0,0001	D-K
Q48ΔP vs. Q23P+	-2104176	-2760476 to -1447876	Yes	****	<0,0001	E-F
Q48ΔP vs. Q48P+	-1808017	-2448688 to -1167345	Yes	****	<0,0001	E-G
Q48ΔP vs. Q23ΔP1	-2133750	-2765461 to -1502039	Yes	****	<0,0001	E-H
Q48ΔP vs. Q48ΔP1	-1833250	-2501790 to -1164710	Yes	****	<0,0001	E-I
Q48ΔP vs. Q23ΔN17	-1633560	-2279123 to -987998	Yes	****	<0,0001	E-J
Q48ΔP vs. Q48ΔN17	-3260992	-3897054 to -2624930	Yes	****	<0,0001	E-K
Q23P+ vs. Q48P+	296159	-324424 to 916742	No	ns	0.9019	F-G
Q23P+ vs. Q23ΔP1	-29574	-640902 to 581753	No	ns	>0,9999	F-H
Q23P+ vs. Q48ΔP1	270926	-378388 to 920240	No	ns	0.9582	F-I
Q23P+ vs. Q23ΔN17	470616	-155015 to 1096246	No	ns	0.3447	F-J
Q23P+ vs. Q48ΔN17	-1156816	-1772639 to -540993	Yes	****	<0,0001	F-K
Q48P+ vs. Q23ΔP1	-325733	-920251 to 268785	No	ns	0.7924	G-H
Q48P+ vs. Q48ΔP1	-25233	-658746 to 608280	No	ns	>0,9999	G-I
Q48P+ vs. Q23ΔN17	174456	-434760 to 783672	No	ns	0.9976	G-J
Q48P+ vs. Q48ΔN17	-1452975	-2052115 to -853835	Yes	****	<0,0001	G-K
Q23ΔP1 vs. Q48ΔP1	300500	-323949 to 924949	No	ns	0.897	H-I
Q23ΔP1 vs. Q23ΔN17	500190	-99596 to 1099975	No	ns	0.2024	H-J
Q23ΔP1 vs. Q48ΔN17	-1127242	-1716790 to -537694	Yes	****	<0,0001	H-K
Q48ΔP1 vs. Q23ΔN17	199690	-438769 to 838148	No	ns	0.9951	I-J
Q48ΔP1 vs. Q48ΔN17	-1427742	-2056593 to -798891	Yes	****	<0,0001	I-K
Q23ΔN17 vs. Q48ΔN17	-1627432	-2231798 to -1023065	Yes	****	<0,0001	J-K
Test details	Mean 1	Mean 2	Mean Diff,	SE of diff,	n1	n2	q	DF
mScarlet vs. Q23*	32986182	31297417	1688765	193436	33	24	12.35	292
mScarlet vs. Q48*	32986182	31479833	1506348	193436	33	24	11.01	292
mScarlet vs. Q23ΔP	32986182	30922750	2063432	193436	33	24	15.09	292
mScarlet vs. Q48ΔP	32986182	29978750	3007432	193436	33	24	21.99	292
mScarlet vs. Q23P+	32986182	32082926	903256	187111	33	27	6.827	292
mScarlet vs. Q48P+	32986182	31786767	1199415	181892	33	30	9.325	292
mScarlet vs. Q23ΔP1	32986182	32112500	873682	178890	33	32	6.907	292
mScarlet vs. Q48ΔP1	32986182	31812000	1174182	191183	33	25	8.686	292
mScarlet vs. Q23ΔN17	32986182	31612310	1373871	183528	33	29	10.59	292
mScarlet vs. Q48ΔN17	32986182	33239742	-253560	180349	33	31	1.988	292
Q23* vs. Q48*	31297417	31479833	-182417	208147	24	24	1.239	292
Q23* vs. Q23ΔP	31297417	30922750	374667	208147	24	24	2.546	292
Q23* vs. Q48ΔP	31297417	29978750	1318667	208147	24	24	8.959	292
Q23* vs. Q23P+	31297417	32082926	-785509	202283	24	27	5.492	292
Q23* vs. Q48P+	31297417	31786767	-489350	197466	24	30	3.505	292
Q23* vs. Q23ΔP1	31297417	32112500	-815083	194704	24	32	5.92	292
Q23* vs. Q48ΔP1	31297417	31812000	-514583	206055	24	25	3.532	292
Q23* vs. Q23ΔN17	31297417	31612310	-314894	198973	24	29	2.238	292
Q23* vs. Q48ΔN17	31297417	33239742	-1942325	196045	24	31	14.01	292
Q48* vs. Q23ΔP	31479833	30922750	557083	208147	24	24	3.785	292
Q48* vs. Q48ΔP	31479833	29978750	1501083	208147	24	24	10.2	292
Q48* vs. Q23P+	31479833	32082926	-603093	202283	24	27	4.216	292
Q48* vs. Q48P+	31479833	31786767	-306933	197466	24	30	2.198	292
Q48* vs. Q23ΔP1	31479833	32112500	-632667	194704	24	32	4.595	292
Q48* vs. Q48ΔP1	31479833	31812000	-332167	206055	24	25	2.28	292
Q48* vs. Q23ΔN17	31479833	31612310	-132477	198973	24	29	0.9416	292
Q48* vs. Q48ΔN17	31479833	33239742	-1759909	196045	24	31	12.7	292
Q23ΔP vs. Q48ΔP	30922750	29978750	944000	208147	24	24	6.414	292
Q23ΔP vs. Q23P+	30922750	32082926	-1160176	202283	24	27	8.111	292
Q23ΔP vs. Q48P+	30922750	31786767	-864017	197466	24	30	6.188	292
Q23ΔP vs. Q23ΔP1	30922750	32112500	-1189750	194704	24	32	8.642	292
Q23ΔP vs. Q48ΔP1	30922750	31812000	-889250	206055	24	25	6.103	292
Q23ΔP vs. Q23ΔN17	30922750	31612310	-689560	198973	24	29	4.901	292
Q23ΔP vs. Q48ΔN17	30922750	33239742	-2316992	196045	24	31	16.71	292
Q48ΔP vs. Q23P+	29978750	32082926	-2104176	202283	24	27	14.71	292
Q48ΔP vs. Q48P+	29978750	31786767	-1808017	197466	24	30	12.95	292
Q48ΔP vs. Q23ΔP1	29978750	32112500	-2133750	194704	24	32	15.5	292
Q48ΔP vs. Q48ΔP1	29978750	31812000	-1833250	206055	24	25	12.58	292
Q48ΔP vs. Q23ΔN17	29978750	31612310	-1633560	198973	24	29	11.61	292
Q48ΔP vs. Q48ΔN17	29978750	33239742	-3260992	196045	24	31	23.52	292
Q23P+ vs. Q48P+	32082926	31786767	296159	191274	27	30	2.19	292
Q23P+ vs. Q23ΔP1	32082926	32112500	-29574	188422	27	32	0.222	292
Q23P+ vs. Q48ΔP1	32082926	31812000	270926	200130	27	25	1.914	292
Q23P+ vs. Q23ΔN17	32082926	31612310	470616	192830	27	29	3.451	292
Q23P+ vs. Q48ΔN17	32082926	33239742	-1156816	189807	27	31	8.619	292
Q48P+ vs. Q23ΔP1	31786767	32112500	-325733	183241	30	32	2.514	292
Q48P+ vs. Q48ΔP1	31786767	31812000	-25233	195260	30	25	0.1828	292
Q48P+ vs. Q23ΔN17	31786767	31612310	174456	187771	30	29	1.314	292
Q48P+ vs. Q48ΔN17	31786767	33239742	-1452975	184665	30	31	11.13	292
Q23ΔP1 vs. Q48ΔP1	32112500	31812000	300500	192466	32	25	2.208	292
Q23ΔP1 vs. Q23ΔN17	32112500	31612310	500190	184864	32	29	3.826	292
Q23ΔP1 vs. Q48ΔN17	32112500	33239742	-1127242	181709	32	31	8.773	292
Q48ΔP1 vs. Q23ΔN17	31812000	31612310	199690	196784	25	29	1.435	292
Q48ΔP1 vs. Q48ΔN17	31812000	33239742	-1427742	193823	25	31	10.42	292
Q23ΔN17 vs. Q48ΔN17	31612310	33239742	-1627432	186276	29	31	12.36	292

## Sheet: Day 4 - Raw Tau
mScarlet	Q23*	Q48*	Q23ΔP	Q48ΔP	Q23P+	Q48P+	Q23ΔP1	Q48ΔP1	Q23ΔN17	Q48ΔN17
33802000	31546000	31203000	30724000	30242000	31899000	32024000	32800000	31800000	31279000	33256000
34254000	30595000	32273000	31132000	30028000	32242000	30598000	32400000	32800000	31580000	33031000
34081000	31847000	32188000	31338000	30218000	32767000	31748000	32800000	32300000	31636000	33589000
33933000	31098000	32178000	31279000	31112000	31876000	31543000	32600000	32500000	32315000	33460000
34021000	31812000	32540000	30653000	29389000	30884000	30997000	32000000	32300000	31017000	32790000
33192000	31483000	31168000	31022000	29846000	30951000	30214000	31900000	30800000	32509000	32419000
32986000	31621000	31014000	31007000	30039000	31728000	30038000	32800000	30400000	32801000	32285000
33130000	31222000	30417000	32221000	30760000	31955000	30509000	32400000	32000000	32015000	32444000
32279000	30934000	31784000	31726000	30967000	3,0053e+007*	31000000	32200000	31900000	32626000	32614000
32083000	31389000	31852000	31206000	28766000	30646000	31248000	31900000	32300000	30886000	34035000
32486000	31588000	31571000	32001000	30300000	32825000	30105000	32500000	31600000	30444000	33880000
32620000	30265000	30257000	31799000	30327000	32724000	32698000	31900000	31800000	31643000	33525000
32724000	31323000	31674000	32236000	29266000	32713000	32129000	32700000	31800000	31122000	33914000
32436000	30113000	31991000	30792000	29330000	32744000	32422000	31400000	32100000	31507000	33856000
32623000	29861000	29807000	30351000	28592000	32729000	33234000	31200000	32700000	31099000	33348000
31846000	2,9525e+007*	29586000	31282000	30702000	31886000	32426000	31600000	31000000	29664000	33607000
31861000	31833000	31944000	31609000	30675000	31917000	32136000	31700000	32100000	30637000	33763000
31595000	32444000	2,8308e+007*	30752000	29152000	31841000	32133000	31700000	31700000	29756000	33055000
33408000	31793000	32042000	29948000	30793000	31552000	31769000	31500000	31300000	32738000	32884000
33513000	32099000	32960000	30841000	29876000	31311000	31676000	32400000	31000000	32222000	33118000
33868000	31681000	31399000	29401000	29765000	31956000	32192000	32500000	31600000	31775000	32782000
34139000	31501000	32605000	30346000	29266000	32501000	32182000	32800000	31100000	32457000	33189000
33660000	30594000	31477000	28815000	28766000	32634000	32849000	32300000	32700000	33066000	33088000
33050000	30945000	31154000	29665000	31313000	32595000	32397000	32200000	32000000	32567000	33400000
32914000	31551000	30432000			32819000	32373000	31100000	31700000	31082000	33300000
33273000					32468000	32062000	30900000		31780000	33700000
33564000					32345000	32570000	32300000		31213000	33000000
32678000					31731000	32418000	31900000		31815000	33600000
32850000						32151000	32300000		31506000	33200000
31889000						31762000	32400000			32900000
32646000							32100000			33400000
32842000							32400000
32298000

## Sheet: FLIM Day 10
HTT FLUORESCENT LIFETIME IMAGING - C. elegans Day 10
Ordinary one-way ANOVA - ANOVA Results
Table Analyzed	wFLIM_HTT_D10
Data sets analyzed	A-K
ANOVA summary
F	19.01
P value	<0,0001
P value summary	****
Significant diff. among means (P < 0.05)?	Yes
R squared	0.3734
Brown-Forsythe test
F (DFn, DFd)	3,905 (10, 319)
P value	<0,0001
P value summary	****
Are SDs significantly different (P < 0.05)?	Yes
Bartlett's test
Bartlett's statistic (corrected)	29.28
P value	0.0011
P value summary	**
Are SDs significantly different (P < 0.05)?	Yes
ANOVA table	SS	DF	MS	F (DFn, DFd)	P value
Treatment (between columns)	171400000000000	10	17143686082785	F (10, 319) = 19,01	P<0,0001
Residual (within columns)	287600000000000	319	901653903323
Total	459100000000000	329
Data summary
Number of treatments (columns)	11
Number of values (total)	330
Ordinary one-way ANOVA - Multiple Comparisons
Number of families	1
Number of comparisons per family	55
Alpha	0.05
Tukey's multiple comparisons test	Mean Diff,	95,00% CI of diff,	Significant?	Summary	Adjusted P Value
mScarlet vs. Q23*	924287	122543 to 1726032	Yes	**	0.0099	A-B
mScarlet vs. Q48*	1179241	370731 to 1987752	Yes	***	0.0002	A-C
mScarlet vs. Q23ΔP	1950000	1141489 to 2758511	Yes	****	<0,0001	A-D
mScarlet vs. Q48ΔP	2330621	1507274 to 3153968	Yes	****	<0,0001	A-E
mScarlet vs. Q23P+	335227	-448401 to 1118854	No	ns	0.9509	A-F
mScarlet vs. Q48P+	87121	-691098 to 865339	No	ns	>0,9999	A-G
mScarlet vs. Q23ΔP1	671621	-144077 to 1487318	No	ns	0.2186	A-H
mScarlet vs. Q48ΔP1	1589213	765866 to 2412560	Yes	****	<0,0001	A-I
mScarlet vs. Q23ΔN17	683241	-125269 to 1491752	No	ns	0.1871	A-J
mScarlet vs. Q48ΔN17	366764	-406320 to 1139847	No	ns	0.9058	A-K
Q23* vs. Q48*	254954	-546791 to 1056699	No	ns	0.9945	B-C
Q23* vs. Q23ΔP	1025713	223968 to 1827457	Yes	**	0.0021	B-D
Q23* vs. Q48ΔP	1406333	589629 to 2223037	Yes	****	<0,0001	B-E
Q23* vs. Q23P+	-589061	-1365705 to 187584	No	ns	0.3329	B-F
Q23* vs. Q48P+	-837167	-1608353 to -65980	Yes	*	0.0209	B-G
Q23* vs. Q23ΔP1	-252667	-1061658 to 556325	No	ns	0.9952	B-H
Q23* vs. Q48ΔP1	664926	-151778 to 1481630	No	ns	0.233	B-I
Q23* vs. Q23ΔN17	-241046	-1042791 to 560699	No	ns	0.9965	B-J
Q23* vs. Q48ΔN17	-557524	-1323529 to 208481	No	ns	0.3961	B-K
Q48* vs. Q23ΔP	770759	-37752 to 1579269	No	ns	0.0772	C-D
Q48* vs. Q48ΔP	1151379	328032 to 1974726	Yes	***	0.0004	C-E
Q48* vs. Q23P+	-844015	-1627642 to -60387	Yes	*	0.0229	C-F
Q48* vs. Q48P+	-1092121	-1870339 to -313902	Yes	***	0.0004	C-G
Q48* vs. Q23ΔP1	-507621	-1323318 to 308077	No	ns	0.6367	C-H
Q48* vs. Q48ΔP1	409972	-413375 to 1233319	No	ns	0.8753	C-I
Q48* vs. Q23ΔN17	-496000	-1304511 to 312511	No	ns	0.6568	C-J
Q48* vs. Q48ΔN17	-812478	-1585562 to -39394	Yes	*	0.0301	C-K
Q23ΔP vs. Q48ΔP	380621	-442726 to 1203968	No	ns	0.9195	D-E
Q23ΔP vs. Q23P+	-1614773	-2398401 to -831146	Yes	****	<0,0001	D-F
Q23ΔP vs. Q48P+	-1862879	-2641098 to -1084661	Yes	****	<0,0001	D-G
Q23ΔP vs. Q23ΔP1	-1278379	-2094077 to -462682	Yes	****	<0,0001	D-H
Q23ΔP vs. Q48ΔP1	-360787	-1184134 to 462560	No	ns	0.9425	D-I
Q23ΔP vs. Q23ΔN17	-1266759	-2075269 to -458248	Yes	****	<0,0001	D-J
Q23ΔP vs. Q48ΔN17	-1583236	-2356320 to -810153	Yes	****	<0,0001	D-K
Q48ΔP vs. Q23P+	-1995394	-2794320 to -1196468	Yes	****	<0,0001	E-F
Q48ΔP vs. Q48P+	-2243500	-3037121 to -1449879	Yes	****	<0,0001	E-G
Q48ΔP vs. Q23ΔP1	-1659000	-2489405 to -828595	Yes	****	<0,0001	E-H
Q48ΔP vs. Q48ΔP1	-741407	-1579328 to 96513	No	ns	0.1379	E-I
Q48ΔP vs. Q23ΔN17	-1647379	-2470726 to -824032	Yes	****	<0,0001	E-J
Q48ΔP vs. Q48ΔN17	-1963857	-2752444 to -1175270	Yes	****	<0,0001	E-K
Q23P+ vs. Q48P+	-248106	-1000440 to 504228	No	ns	0.9926	F-G
Q23P+ vs. Q23ΔP1	336394	-454646 to 1127434	No	ns	0.9528	F-H
Q23P+ vs. Q48ΔP1	1253987	455061 to 2052912	Yes	****	<0,0001	F-I
Q23P+ vs. Q23ΔN17	348015	-435613 to 1131642	No	ns	0.9374	F-J
Q23P+ vs. Q48ΔN17	31537	-715485 to 778558	No	ns	>0,9999	F-K
Q48P+ vs. Q23ΔP1	584500	-201182 to 1370182	No	ns	0.3622	G-H
Q48P+ vs. Q48ΔP1	1502093	708471 to 2295714	Yes	****	<0,0001	G-I
Q48P+ vs. Q23ΔN17	596121	-182098 to 1374339	No	ns	0.3182	G-J
Q48P+ vs. Q48ΔN17	279643	-461703 to 1020989	No	ns	0.9795	G-K
Q23ΔP1 vs. Q48ΔP1	917593	87187 to 1747998	Yes	*	0.017	H-I
Q23ΔP1 vs. Q23ΔN17	11621	-804077 to 827318	No	ns	>0,9999	H-J
Q23ΔP1 vs. Q48ΔN17	-304857	-1085454 to 475740	No	ns	0.9737	H-K
Q48ΔP1 vs. Q23ΔN17	-905972	-1729319 to -82625	Yes	*	0.0178	I-J
Q48ΔP1 vs. Q48ΔN17	-1222450	-2011037 to -433863	Yes	****	<0,0001	I-K
Q23ΔN17 vs. Q48ΔN17	-316478	-1089562 to 456606	No	ns	0.9635	J-K
Test details	Mean 1	Mean 2	Mean Diff,	SE of diff,	n1	n2	q	DF
mScarlet vs. Q23*	31296621	30372333	924287	247278	29	30	5.286	319
mScarlet vs. Q48*	31296621	30117379	1179241	249365	29	29	6.688	319
mScarlet vs. Q23ΔP	31296621	29346621	1950000	249365	29	29	11.06	319
mScarlet vs. Q48ΔP	31296621	28966000	2330621	253941	29	27	12.98	319
mScarlet vs. Q23P+	31296621	30961394	335227	241691	29	33	1.962	319
mScarlet vs. Q48P+	31296621	31209500	87121	240022	29	34	0.5133	319
mScarlet vs. Q23ΔP1	31296621	30625000	671621	251582	29	28	3.775	319
mScarlet vs. Q48ΔP1	31296621	29707407	1589213	253941	29	27	8.85	319
mScarlet vs. Q23ΔN17	31296621	30613379	683241	249365	29	29	3.875	319
mScarlet vs. Q48ΔN17	31296621	30929857	366764	238439	29	35	2.175	319
Q23* vs. Q48*	30372333	30117379	254954	247278	30	29	1.458	319
Q23* vs. Q23ΔP	30372333	29346621	1025713	247278	30	29	5.866	319
Q23* vs. Q48ΔP	30372333	28966000	1406333	251892	30	27	7.896	319
Q23* vs. Q23P+	30372333	30961394	-589061	239537	30	33	3.478	319
Q23* vs. Q48P+	30372333	31209500	-837167	237854	30	34	4.978	319
Q23* vs. Q23ΔP1	30372333	30625000	-252667	249514	30	28	1.432	319
Q23* vs. Q48ΔP1	30372333	29707407	664926	251892	30	27	3.733	319
Q23* vs. Q23ΔN17	30372333	30613379	-241046	247278	30	29	1.379	319
Q23* vs. Q48ΔN17	30372333	30929857	-557524	236256	30	35	3.337	319
Q48* vs. Q23ΔP	30117379	29346621	770759	249365	29	29	4.371	319
Q48* vs. Q48ΔP	30117379	28966000	1151379	253941	29	27	6.412	319
Q48* vs. Q23P+	30117379	30961394	-844015	241691	29	33	4.939	319
Q48* vs. Q48P+	30117379	31209500	-1092121	240022	29	34	6.435	319
Q48* vs. Q23ΔP1	30117379	30625000	-507621	251582	29	28	2.853	319
Q48* vs. Q48ΔP1	30117379	29707407	409972	253941	29	27	2.283	319
Q48* vs. Q23ΔN17	30117379	30613379	-496000	249365	29	29	2.813	319
Q48* vs. Q48ΔN17	30117379	30929857	-812478	238439	29	35	4.819	319
Q23ΔP vs. Q48ΔP	29346621	28966000	380621	253941	29	27	2.12	319
Q23ΔP vs. Q23P+	29346621	30961394	-1614773	241691	29	33	9.449	319
Q23ΔP vs. Q48P+	29346621	31209500	-1862879	240022	29	34	10.98	319
Q23ΔP vs. Q23ΔP1	29346621	30625000	-1278379	251582	29	28	7.186	319
Q23ΔP vs. Q48ΔP1	29346621	29707407	-360787	253941	29	27	2.009	319
Q23ΔP vs. Q23ΔN17	29346621	30613379	-1266759	249365	29	29	7.184	319
Q23ΔP vs. Q48ΔN17	29346621	30929857	-1583236	238439	29	35	9.39	319
Q48ΔP vs. Q23P+	28966000	30961394	-1995394	246409	27	33	11.45	319
Q48ΔP vs. Q48P+	28966000	31209500	-2243500	244773	27	34	12.96	319
Q48ΔP vs. Q23ΔP1	28966000	30625000	-1659000	256118	27	28	9.161	319
Q48ΔP vs. Q48ΔP1	28966000	29707407	-741407	258436	27	27	4.057	319
Q48ΔP vs. Q23ΔN17	28966000	30613379	-1647379	253941	27	29	9.174	319
Q48ΔP vs. Q48ΔN17	28966000	30929857	-1963857	243220	27	35	11.42	319
Q23P+ vs. Q48P+	30961394	31209500	-248106	232039	33	34	1.512	319
Q23P+ vs. Q23ΔP1	30961394	30625000	336394	243977	33	28	1.95	319
Q23P+ vs. Q48ΔP1	30961394	29707407	1253987	246409	33	27	7.197	319
Q23P+ vs. Q23ΔN17	30961394	30613379	348015	241691	33	29	2.036	319
Q23P+ vs. Q48ΔN17	30961394	30929857	31537	230400	33	35	0.1936	319
Q48P+ vs. Q23ΔP1	31209500	30625000	584500	242324	34	28	3.411	319
Q48P+ vs. Q48ΔP1	31209500	29707407	1502093	244773	34	27	8.679	319
Q48P+ vs. Q23ΔN17	31209500	30613379	596121	240022	34	29	3.512	319
Q48P+ vs. Q48ΔN17	31209500	30929857	279643	228650	34	35	1.73	319
Q23ΔP1 vs. Q48ΔP1	30625000	29707407	917593	256118	28	27	5.067	319
Q23ΔP1 vs. Q23ΔN17	30625000	30613379	11621	251582	28	29	0.06532	319
Q23ΔP1 vs. Q48ΔN17	30625000	30929857	-304857	240756	28	35	1.791	319
Q48ΔP1 vs. Q23ΔN17	29707407	30613379	-905972	253941	27	29	5.045	319
Q48ΔP1 vs. Q48ΔN17	29707407	30929857	-1222450	243220	27	35	7.108	319
Q23ΔN17 vs. Q48ΔN17	30613379	30929857	-316478	238439	29	35	1.877	319

## Sheet: Day 10 - Raw Tau
mScarlet	Q23*	Q48*	Q23ΔP	Q48ΔP	Q23P+	Q48P+	Q23ΔP1	Q48ΔP1	Q23ΔN17	Q48ΔN17
31221000	31440000	31353000	29656000	28808000	29775000	29777000	29700000	31000000	28949000	30910000
31906000	29650000	30065000	28634000	29216000	30025000	30422000	30200000	30100000	28569000	31265000
31526000	31490000	28540000	30280000	29397000	30048000	30616000	29800000	31400000	31471000	31690000
30896000	31860000	31312000	30847000	29528000	31833000	31260000	32000000	29700000	30154000	30893000
30203000	31600000	29507000	28140000	28143000	31843000	31304000	31800000	29300000	29069000	32449000
31090000	28850000	28572000	28174000	28668000	29544000	29831000	31200000	28500000	29474000	30678000
31417000	28110000	31112000	28889000	29569000	29872000	31041000	28500000	29800000	29097000	30349000
30225000	29800000	30262000	28918000	29451000	29507000	31698000	29600000	31700000	29833000	28800000
30374000	32150000	30625000	27817000	28889000	31348000	31514000	30800000	29500000	31840000	31625000
29996000	28160000	28229000	27785000	29498000	31265000	31310000	30800000	29300000	32059000	30022000
31167000	29990000	30768000	28893000	27991000	29999000	30473000	31600000	30900000	30936000	31335000
31305000	31290000	30276000	29954000	28824000	29654000	31815000	31000000	29200000	32835000	31759000
33769000	29310000	29846000	29843000	28061000	31688000	31611000	31700000	28600000	28860000	29918000
31261000	29100000	30348000	29430000	29602000	31124000	31061000	30400000	29100000	30583000	30885000
30801000	32090000	29264000	29999000	28901000	31066000	31427000	30400000	27400000	32575000	29871000
32666000	30110000	29378000	30259000	28367000	30450000	30784000	32700000	28600000	29509000	29250000
29875000	32160000	29460000	29915000	28677000	31269000	31067000	32300000	30600000	32197000	30368000
31275000	31460000	29997000	29862000	27819000	30971000	32130000	29900000	30600000	31882000	30299000
30781000	28180000	30368000	29565000	28049000	31272000	31816000	30500000	29700000	30351000	30235000
32053000	31560000	28794000	28115000	30768000	31801000	31637000	30900000	29900000	31032000	29949000
32186000	28290000	30719000	29801000	30113000	31481000	31854000	30700000	30000000	31567000	30939000
32081000	29930000	31740000	29793000	28806000	30675000	31152000	30100000	30600000	29889000	32197000
31868000	30900000	31596000	28826000	29118000	32566000	31336000	31000000	28300000	30770000	31600000
31286000	30210000	31542000	29648000	29188000	31744000	31026000	29700000	28400000	29826000	32309000
31322000	31700000	30571000	29124000	29091000	30670000	31809000	30300000	30400000	31856000	30987000
31520000	30590000	29723000	29825000	29044000	30352000	30527000	31300000	28700000	30109000	31094000
31249000	30370000	29849000	30168000	28496000	30779000	31829000	28600000	30800000	29927000	31223000
31446000	28680000	28549000	28766000		31592000	30832000	30000000		31311000	29955000
30837000	30750000	31039000	30126000		31234000	31751000			31258000	32498000
	31390000				32462000	30637000				31519000
					31202000	31124000				30067000
					31278000	32529000				30948000
					31337000	31774000				32006000
						30349000				31613000
										31040000

## Sheet: FLIM Day 4 vs 10
HTT FLUORESCENT LIFETIME IMAGING - C. elegans Day 4 versus Day 10
2way ANOVA - ANOVA Results
Table Analyzed	wFLIM_HTT_D4vsD10
Two-way ANOVA	Ordinary
Alpha	0.05
Source of Variation	% of total variation	P value	P value summary	Significant?
Interaction	3.43	<0,0001	****	Yes
Row Factor	30.81	<0,0001	****	Yes
Column Factor	26.23	<0,0001	****	Yes
ANOVA table	SS (Type III)	DF	MS	F (DFn, DFd)	P value
Interaction	38142386185085	10	3814238618508	F (10, 603) = 5,241	P<0,0001
Row Factor	342500000000000	10	34253139160688	F (10, 603) = 47,06	P<0,0001
Column Factor	291700000000000	1	291700000000000	F (1, 603) = 400,8	P<0,0001
Residual	438900000000000	603	727784118264
Difference between column means
Predicted (LS) mean of Day 4 Young C.elegans	31753261
Predicted (LS) mean of Day 10 Old C.elegans	30376863
Difference between predicted means	1376398
SE of difference	68753
95% CI of difference	1241374 to 1511422
Data summary
Number of columns (Column Factor)	2
Number of rows (Row Factor)	11
Number of values	625
2way ANOVA - Multiple Comparisons
Compare each cell mean with the other cell mean in that row
Number of families	1
Number of comparisons per family	11
Alpha	0.05
Sidak's multiple comparisons test	Predicted (LS) mean diff,	95,00% CI of diff,	Significant?	Summary	Adjusted P Value
Day 4 Young C.elegans - Day 10 Old C.elegans
mScarlet	1689561	1072710 to 2306412	Yes	****	<0,0001
Q23	925083	261385 to 1588782	Yes	***	0.0009
Q48	1362454	693689 to 2031219	Yes	****	<0,0001
Q23ΔP	1576129	907364 to 2244894	Yes	****	<0,0001
Q48ΔP	1012750	332861 to 1692639	Yes	***	0.0003
Q23P+	1121532	492638 to 1750425	Yes	****	<0,0001
Q48P+	577267	-29791 to 1184325	No	ns	0.0754
Q23ΔP1	1487500	860364 to 2114636	Yes	****	<0,0001
Q48ΔP1	2104593	1431941 to 2777244	Yes	****	<0,0001
Q23ΔN17	998931	362493 to 1635369	Yes	***	0.0001
Q48ΔN17	2284578	1634064 to 2935091	Yes	****	<0,0001
Test details	Predicted (LS) mean 1	Predicted (LS) mean 2	Predicted (LS) mean diff,	SE of diff,	N1	N2	t	DF
Day 4 Young C.elegans - Day 10 Old C.elegans
mScarlet	32986182	31296621	1689561	217141	33	29	7.781	603
Q23	31297417	30372333	925083	233632	24	30	3.96	603
Q48	31479833	30117379	1362454	235415	24	29	5.787	603
Q23ΔP	30922750	29346621	1576129	235415	24	29	6.695	603
Q48ΔP	29978750	28966000	1012750	239331	24	27	4.232	603
Q23P+	32082926	30961394	1121532	221380	27	33	5.066	603
Q48P+	31786767	31209500	577267	213693	30	34	2.701	603
Q23ΔP1	32112500	30625000	1487500	220761	32	28	6.738	603
Q48ΔP1	31812000	29707407	2104593	236783	25	27	8.888	603
Q23ΔN17	31612310	30613379	998931	224036	29	29	4.459	603
Q48ΔN17	33214435	30929857	2284578	228990	23	35	9.977	603
