# Supplementary material for: An Expanded Polyproline Domain Maintains Mutant Huntingtin Soluble in vivo and During Aging
Source: Front Mol Neurosci. 2021 Oct 15;14:721749. doi: 10.3389/fnmol.2021.721749 (PMC8554126; doi:10.3389/fnmol.2021.721749)
Supplement: Supplementary file 3 [file Table_3.XLSX]

## Sheet: Lifespan_R1 Survival
% mScarlet
Time (days) Percent survival
1.000000 100.000000
2.000000 100.000000
3.000000 100.000000
4.000000 100.000000
5.000000 100.000000
6.000000 99.159664
7.000000 99.159664
8.000000 93.894549
9.000000 88.316655
10.000000 87.387006
11.000000 86.416039
12.000000 86.416039
13.000000 79.039060
14.000000 79.039060
15.000000 79.039060
16.000000 67.584124
17.000000 56.320103
18.000000 46.933419
19.000000 42.666745
20.000000 38.400070
21.000000 36.923145
22.000000 27.291020
23.000000 25.685666
24.000000 22.474958
25.000000 14.448187
26.000000 12.842833
27.000000 9.632125
28.000000 6.421416
29.000000 3.210708
30.000000 3.210708
31.000000 1.605354
32.000000 0.000000
% Q23*
Time (days) Percent survival
1.000000 100.000000
2.000000 100.000000
3.000000 100.000000
4.000000 100.000000
5.000000 100.000000
6.000000 98.275862
7.000000 98.275862
8.000000 84.751661
9.000000 76.637140
10.000000 73.030686
11.000000 71.204919
12.000000 68.394199
13.000000 67.444279
14.000000 64.594521
15.000000 58.895005
16.000000 56.045246
17.000000 54.145407
18.000000 50.345730
19.000000 48.409355
20.000000 45.445517
21.000000 42.481679
22.000000 36.554003
23.000000 35.566057
24.000000 32.602219
25.000000 25.686597
26.000000 21.734813
27.000000 15.807136
28.000000 13.831244
29.000000 9.879460
30.000000 5.927676
31.000000 2.963838
32.000000 0.987946
33.000000 0.000000
% Q48*
Time (days) Percent survival
1.000000 100.000000
2.000000 100.000000
3.000000 100.000000
4.000000 100.000000
5.000000 100.000000
6.000000 100.000000
7.000000 100.000000
8.000000 86.315789
9.000000 74.297135
10.000000 68.581971
11.000000 64.972394
12.000000 61.150488
13.000000 61.150488
14.000000 61.150488
15.000000 61.150488
16.000000 46.838672
17.000000 29.806427
18.000000 17.032244
19.000000 15.612891
20.000000 12.490312
21.000000 9.367734
22.000000 7.806445
23.000000 3.903223
24.000000 0.000000
% Q23∆P
Time (days) Percent survival
1.000000 100.000000
2.000000 100.000000
3.000000 100.000000
4.000000 100.000000
5.000000 98.888889
6.000000 94.887604
7.000000 91.329319
8.000000 85.775509
9.000000 85.775509
10.000000 85.775509
11.000000 70.749143
12.000000 62.425714
13.000000 52.380197
14.000000 38.557645
15.000000 27.435247
16.000000 17.795836
17.000000 17.795836
18.000000 17.795836
19.000000 3.707466
20.000000 3.707466
21.000000 3.707466
22.000000 2.965973
23.000000 2.965973
24.000000 2.965973
25.000000 0.741493
26.000000 0.741493
27.000000 0.741493
28.000000 0.000000
% Q48∆P
Time (days) Percent survival
1.000000 100.000000
2.000000 100.000000
3.000000 100.000000
4.000000 100.000000
5.000000 98.333333
6.000000 93.732943
7.000000 89.682755
8.000000 80.116594
9.000000 74.047155
10.000000 74.047155
11.000000 74.047155
12.000000 63.557141
13.000000 61.064705
14.000000 55.398907
15.000000 47.577885
16.000000 47.577885
17.000000 47.577885
18.000000 34.361806
19.000000 21.662878
20.000000 17.020832
21.000000 7.736742
22.000000 2.321023
23.000000 2.321023
24.000000 0.000000
% Q23P+
Time (days) Percent survival
1.000000 100.000000
2.000000 100.000000
3.000000 100.000000
4.000000 100.000000
5.000000 98.333333
6.000000 98.333333
7.000000 91.650485
8.000000 79.950423
9.000000 59.696316
10.000000 45.650124
11.000000 43.247486
12.000000 42.046167
13.000000 39.572863
14.000000 38.336211
15.000000 38.336211
16.000000 35.862907
17.000000 29.679647
18.000000 27.206343
19.000000 22.259735
20.000000 21.023083
21.000000 13.603172
22.000000 9.893216
23.000000 7.419912
24.000000 4.946608
25.000000 2.473304
26.000000 1.236652
27.000000 0.000000
% Q48P+
Time (days) Percent survival
1.000000 100.000000
2.000000 100.000000
3.000000 100.000000
4.000000 100.000000
5.000000 100.000000
6.000000 99.145299
7.000000 97.292116
8.000000 91.624614
9.000000 86.802266
10.000000 83.908857
11.000000 80.006120
12.000000 78.993384
13.000000 78.993384
14.000000 75.833649
15.000000 71.620668
16.000000 64.137912
17.000000 58.793086
18.000000 51.310329
19.000000 47.034469
20.000000 39.551712
21.000000 36.344817
22.000000 32.068956
23.000000 29.931025
24.000000 27.793095
25.000000 23.517234
26.000000 16.798024
27.000000 12.318551
28.000000 8.958946
29.000000 6.719210
30.000000 2.239737
31.000000 1.119868
32.000000 1.119868
33.000000 0.000000
% Q23∆N17
Time (days) Percent survival
1.000000 100.000000
2.000000 100.000000
3.000000 100.000000
4.000000 100.000000
5.000000 99.166667
6.000000 96.412037
7.000000 91.442344
8.000000 80.012051
9.000000 68.899266
10.000000 64.228130
11.000000 63.038720
12.000000 61.826437
13.000000 61.826437
14.000000 58.189588
15.000000 54.552738
16.000000 52.073068
17.000000 46.992769
18.000000 43.182545
19.000000 40.642395
20.000000 40.642395
21.000000 36.832170
22.000000 34.292021
23.000000 32.973097
24.000000 29.016325
25.000000 25.059554
26.000000 19.783858
27.000000 14.508163
28.000000 9.232467
29.000000 6.594619
30.000000 3.956772
31.000000 1.318924
32.000000 0.000000
% Q48∆N17
Time (days) Percent survival
1.000000 100.000000
2.000000 100.000000
3.000000 100.000000
4.000000 100.000000
5.000000 100.000000
6.000000 98.230088
7.000000 96.444087
8.000000 90.134661
9.000000 83.825234
10.000000 79.318501
11.000000 76.583381
12.000000 73.848260
13.000000 72.002053
14.000000 70.131870
15.000000 65.328317
16.000000 60.524765
17.000000 52.839080
18.000000 48.035528
19.000000 45.153396
20.000000 40.349843
21.000000 35.429131
22.000000 31.492560
23.000000 26.571848
24.000000 24.603563
25.000000 22.635278
26.000000 18.698708
27.000000 17.659891
28.000000 15.582256
29.000000 10.388171
30.000000 8.310537
31.000000 6.232903
32.000000 2.077634
33.000000 1.038817
34.000000 1.038817
35.000000 1.038817
36.000000 1.038817
37.000000 0.000000
% Q23∆P1
Time (days) Percent survival
1.000000 100.000000
2.000000 100.000000
3.000000 100.000000
4.000000 100.000000
5.000000 100.000000
6.000000 98.319328
7.000000 96.624167
8.000000 82.942869
9.000000 75.730446
10.000000 70.255956
11.000000 66.558274
12.000000 64.709433
13.000000 59.951386
14.000000 59.951386
15.000000 57.953007
16.000000 57.953007
17.000000 56.918132
18.000000 52.778631
19.000000 49.674006
20.000000 45.534505
21.000000 42.429880
22.000000 37.255504
23.000000 34.150879
24.000000 27.941628
25.000000 25.792272
26.000000 23.549466
27.000000 16.821047
28.000000 10.092628
29.000000 6.728419
30.000000 4.485613
31.000000 2.242806
32.000000 1.121403
33.000000 1.121403
34.000000 0.000000
% Q48∆P1
Time (days) Percent survival
1.000000 100.000000
2.000000 100.000000
3.000000 100.000000
4.000000 100.000000
5.000000 100.000000
6.000000 99.159664
7.000000 95.649587
8.000000 87.451051
9.000000 78.607686
10.000000 72.637482
11.000000 71.628629
12.000000 69.582096
13.000000 69.582096
14.000000 69.582096
15.000000 68.527822
16.000000 66.317247
17.000000 66.317247
18.000000 61.743644
19.000000 60.578670
20.000000 57.083746
21.000000 53.588823
22.000000 50.093900
23.000000 47.763951
24.000000 45.434002
25.000000 34.949232
26.000000 34.949232
27.000000 26.794412
28.000000 19.804565
29.000000 10.484770
30.000000 9.319795
31.000000 9.319795
32.000000 0.000000

## Sheet: Lifespan_R1 km_table_oasis2
Experiment	Time	At Risk	Dead	Censored	Percent Mortality (%)	S_hat	Var S_hat	SE(S)	Survival Time
mScarlet	1	120	0	0	0	1	0	0	0
mScarlet	2	120	0	0	0	1	0	0	0
mScarlet	3	120	0	0	0	1	0	0	0
mScarlet	4	120	0	0	0	1	0	0	0
mScarlet	5	120	0	1	0	1	0	0	0
mScarlet	6	119	1	1	0.84	0.992	0	0.008	0.05
mScarlet	7	117	0	4	0.84	0.992	0	0.008	0.05
mScarlet	8	113	6	6	6.11	0.939	0.001	0.022	0.472
mScarlet	9	101	6	0	11.68	0.883	0.001	0.031	0.974
mScarlet	10	95	1	4	12.61	0.874	0.001	0.032	1.067
mScarlet	11	90	1	4	13.58	0.864	0.001	0.033	1.173
mScarlet	12	85	0	3	13.58	0.864	0.001	0.033	1.173
mScarlet	13	82	7	4	20.96	0.79	0.002	0.04	2.132
mScarlet	14	71	0	2	20.96	0.79	0.002	0.04	2.132
mScarlet	15	69	0	0	20.96	0.79	0.002	0.04	2.132
mScarlet	16	69	10	5	32.42	0.676	0.002	0.048	3.965
mScarlet	17	54	9	3	43.68	0.563	0.003	0.053	5.88
mScarlet	18	42	7	2	53.07	0.469	0.003	0.055	7.57
mScarlet	19	33	3	0	57.33	0.427	0.003	0.055	8.38
mScarlet	20	30	3	1	61.6	0.384	0.003	0.055	9.234
mScarlet	21	26	1	2	63.08	0.369	0.003	0.054	9.544
mScarlet	22	23	6	0	72.71	0.273	0.003	0.053	11.663
mScarlet	23	17	1	0	74.31	0.257	0.003	0.052	12.032
mScarlet	24	16	2	0	77.53	0.225	0.003	0.05	12.803
mScarlet	25	14	5	0	85.55	0.144	0.002	0.043	14.809
mScarlet	26	9	1	0	87.16	0.128	0.002	0.041	15.227
mScarlet	27	8	2	0	90.37	0.096	0.001	0.037	16.094
mScarlet	28	6	2	0	93.58	0.064	0.001	0.031	16.993
mScarlet	29	4	2	0	96.79	0.032	0	0.022	17.924
mScarlet	30	2	0	0	96.79	0.032	0	0.022	17.924
mScarlet	31	2	1	0	98.39	0.016	0	0.016	18.421
mScarlet	32	1	1	0	100	0	0	0	18.935
Q23*	1	120	0	0	0	1	0	0	0
Q23*	2	120	0	0	0	1	0	0	0
Q23*	3	120	0	0	0	1	0	0	0
Q23*	4	120	0	0	0	1	0	0	0
Q23*	5	120	0	4	0	1	0	0	0
Q23*	6	116	2	2	1.72	0.983	0	0.012	0.103
Q23*	7	112	0	3	1.72	0.983	0	0.012	0.103
Q23*	8	109	15	0	15.25	0.848	0.001	0.034	1.185
Q23*	9	94	9	0	23.36	0.766	0.002	0.04	1.916
Q23*	10	85	4	1	26.97	0.73	0.002	0.042	2.276
Q23*	11	80	2	2	28.8	0.712	0.002	0.043	2.477
Q23*	12	76	3	1	31.61	0.684	0.002	0.044	2.814
Q23*	13	72	1	0	32.56	0.674	0.002	0.045	2.938
Q23*	14	71	3	0	35.41	0.646	0.002	0.046	3.337
Q23*	15	68	6	0	41.1	0.589	0.002	0.047	4.192
Q23*	16	62	3	0	43.95	0.56	0.002	0.048	4.648
Q23*	17	59	2	0	45.85	0.541	0.002	0.048	4.971
Q23*	18	57	4	1	49.65	0.503	0.002	0.048	5.655
Q23*	19	52	2	1	51.59	0.484	0.002	0.048	6.023
Q23*	20	49	3	0	54.55	0.454	0.002	0.048	6.615
Q23*	21	46	3	0	57.52	0.425	0.002	0.048	7.238
Q23*	22	43	6	0	63.45	0.366	0.002	0.047	8.542
Q23*	23	37	1	0	64.43	0.356	0.002	0.047	8.769
Q23*	24	36	3	0	67.4	0.326	0.002	0.046	9.48
Q23*	25	33	7	0	74.31	0.257	0.002	0.043	11.209
Q23*	26	26	4	0	78.27	0.217	0.002	0.041	12.237
Q23*	27	22	6	0	84.19	0.158	0.001	0.036	13.837
Q23*	28	16	2	0	86.17	0.138	0.001	0.034	14.391
Q23*	29	14	4	0	90.12	0.099	0.001	0.03	15.537
Q23*	30	10	4	0	94.07	0.059	0.001	0.023	16.722
Q23*	31	6	3	0	97.04	0.03	0	0.017	17.641
Q23*	32	3	2	0	99.01	0.01	0	0.01	18.273
Q23*	33	1	1	0	100	0	0	0	18.599
Q48*	1	101	0	0	0	1	0	0	0
Q48*	2	101	0	0	0	1	0	0	0
Q48*	3	101	0	0	0	1	0	0	0
Q48*	4	101	0	0	0	1	0	0	0
Q48*	5	101	0	1	0	1	0	0	0
Q48*	6	100	0	3	0	1	0	0	0
Q48*	7	97	0	2	0	1	0	0	0
Q48*	8	95	13	3	13.68	0.863	0.001	0.035	1.095
Q48*	9	79	11	3	25.7	0.743	0.002	0.045	2.176
Q48*	10	65	5	3	31.42	0.686	0.002	0.048	2.748
Q48*	11	57	3	3	35.03	0.65	0.003	0.05	3.145
Q48*	12	51	3	0	38.85	0.612	0.003	0.052	3.604
Q48*	13	48	0	1	38.85	0.612	0.003	0.052	3.604
Q48*	14	47	0	0	38.85	0.612	0.003	0.052	3.604
Q48*	15	47	0	0	38.85	0.612	0.003	0.052	3.604
Q48*	16	47	11	3	53.16	0.468	0.003	0.055	5.894
Q48*	17	33	12	0	70.19	0.298	0.003	0.052	8.789
Q48*	18	21	9	0	82.97	0.17	0.002	0.044	11.088
Q48*	19	12	1	1	84.39	0.156	0.002	0.043	11.358
Q48*	20	10	2	0	87.51	0.125	0.002	0.039	11.983
Q48*	21	8	2	0	90.63	0.094	0.001	0.035	12.638
Q48*	22	6	1	1	92.19	0.078	0.001	0.033	12.982
Q48*	23	4	2	0	96.1	0.039	0.001	0.025	13.879
Q48*	24	2	2	0	100	0	0	0	14.816
Q23∆P	1	180	0	0	0	1	0	0	0
Q23∆P	2	180	0	0	0	1	0	0	0
Q23∆P	3	180	0	0	0	1	0	0	0
Q23∆P	4	180	0	0	0	1	0	0	0
Q23∆P	5	180	2	5	1.11	0.989	0	0.008	0.056
Q23∆P	6	173	7	6	5.11	0.949	0	0.017	0.296
Q23∆P	7	160	6	6	8.67	0.913	0	0.021	0.545
Q23∆P	8	148	9	2	14.22	0.858	0.001	0.027	0.989
Q23∆P	9	137	0	0	14.22	0.858	0.001	0.027	0.989
Q23∆P	10	137	0	0	14.22	0.858	0.001	0.027	0.989
Q23∆P	11	137	24	11	29.25	0.707	0.001	0.036	2.642
Q23∆P	12	102	12	3	37.57	0.624	0.001	0.039	3.641
Q23∆P	13	87	14	1	47.62	0.524	0.002	0.041	4.947
Q23∆P	14	72	19	1	61.44	0.386	0.002	0.04	6.882
Q23∆P	15	52	15	0	72.56	0.274	0.001	0.038	8.55
Q23∆P	16	37	13	0	82.2	0.178	0.001	0.033	10.092
Q23∆P	17	24	0	0	82.2	0.178	0.001	0.033	10.092
Q23∆P	18	24	0	0	82.2	0.178	0.001	0.033	10.092
Q23∆P	19	24	19	0	96.29	0.037	0	0.016	12.769
Q23∆P	20	5	0	0	96.29	0.037	0	0.016	12.769
Q23∆P	21	5	0	0	96.29	0.037	0	0.016	12.769
Q23∆P	22	5	1	0	97.03	0.03	0	0.015	12.932
Q23∆P	23	4	0	0	97.03	0.03	0	0.015	12.932
Q23∆P	24	4	0	0	97.03	0.03	0	0.015	12.932
Q23∆P	25	4	3	0	99.26	0.007	0	0.007	13.489
Q23∆P	26	1	0	0	99.26	0.007	0	0.007	13.489
Q23∆P	27	1	0	0	99.26	0.007	0	0.007	13.489
Q23∆P	28	1	1	0	100	0	0	0	13.696
Q48∆P	1	180	0	0	0	1	0	0	0
Q48∆P	2	180	0	0	0	1	0	0	0
Q48∆P	3	180	0	0	0	1	0	0	0
Q48∆P	4	180	0	0	0	1	0	0	0
Q48∆P	5	180	3	6	1.67	0.983	0	0.01	0.083
Q48∆P	6	171	8	1	6.27	0.937	0	0.018	0.359
Q48∆P	7	162	7	5	10.32	0.897	0.001	0.023	0.643
Q48∆P	8	150	16	2	19.88	0.801	0.001	0.031	1.408
Q48∆P	9	132	10	2	25.95	0.74	0.001	0.034	1.954
Q48∆P	10	120	0	0	25.95	0.74	0.001	0.034	1.954
Q48∆P	11	120	0	0	25.95	0.74	0.001	0.034	1.954
Q48∆P	12	120	17	1	36.44	0.636	0.001	0.037	3.213
Q48∆P	13	102	4	1	38.94	0.611	0.001	0.038	3.537
Q48∆P	14	97	9	3	44.6	0.554	0.002	0.039	4.33
Q48∆P	15	85	12	1	52.42	0.476	0.002	0.039	5.504
Q48∆P	16	72	0	0	52.42	0.476	0.002	0.039	5.504
Q48∆P	17	72	0	0	52.42	0.476	0.002	0.039	5.504
Q48∆P	18	72	20	6	65.64	0.344	0.001	0.038	7.882
Q48∆P	19	46	17	1	78.34	0.217	0.001	0.034	10.295
Q48∆P	20	28	6	0	82.98	0.17	0.001	0.032	11.224
Q48∆P	21	22	12	0	92.26	0.077	0.001	0.023	13.173
Q48∆P	22	10	7	0	97.68	0.023	0	0.013	14.365
Q48∆P	23	3	0	0	97.68	0.023	0	0.013	14.365
Q48∆P	24	3	3	0	100	0	0	0	14.922
Q23P+	1	120	0	0	0	1	0	0	0
Q23P+	2	120	0	0	0	1	0	0	0
Q23P+	3	120	0	0	0	1	0	0	0
Q23P+	4	120	0	0	0	1	0	0	0
Q23P+	5	120	2	10	1.67	0.983	0	0.012	0.083
Q23P+	6	108	0	5	1.67	0.983	0	0.012	0.083
Q23P+	7	103	7	2	8.35	0.917	0.001	0.027	0.551
Q23P+	8	94	12	7	20.05	0.8	0.002	0.039	1.487
Q23P+	9	75	19	5	40.3	0.597	0.002	0.05	3.31
Q23P+	10	51	12	1	54.35	0.457	0.003	0.052	4.715
Q23P+	11	38	2	0	56.75	0.432	0.003	0.052	4.979
Q23P+	12	36	1	1	57.95	0.42	0.003	0.052	5.123
Q23P+	13	34	2	0	60.43	0.396	0.003	0.052	5.445
Q23P+	14	32	1	0	61.66	0.383	0.003	0.052	5.618
Q23P+	15	31	0	0	61.66	0.383	0.003	0.052	5.618
Q23P+	16	31	2	0	64.14	0.359	0.003	0.051	6.013
Q23P+	17	29	5	0	70.32	0.297	0.002	0.049	7.065
Q23P+	18	24	2	0	72.79	0.272	0.002	0.048	7.51
Q23P+	19	22	4	0	77.74	0.223	0.002	0.045	8.45
Q23P+	20	18	1	0	78.98	0.21	0.002	0.044	8.697
Q23P+	21	17	6	0	86.4	0.136	0.001	0.038	10.255
Q23P+	22	11	3	0	90.11	0.099	0.001	0.033	11.071
Q23P+	23	8	2	0	92.58	0.074	0.001	0.029	11.64
Q23P+	24	6	2	0	95.05	0.049	0.001	0.024	12.234
Q23P+	25	4	2	0	97.53	0.025	0	0.017	12.852
Q23P+	26	2	1	0	98.76	0.012	0	0.012	13.174
Q23P+	27	1	1	0	100	0	0	0	13.508
Q48P+	1	120	0	0	0	1	0	0	0
Q48P+	2	120	0	0	0	1	0	0	0
Q48P+	3	120	0	0	0	1	0	0	0
Q48P+	4	120	0	1	0	1	0	0	0
Q48P+	5	119	0	2	0	1	0	0	0
Q48P+	6	117	1	9	0.85	0.991	0	0.009	0.051
Q48P+	7	107	2	2	2.71	0.973	0	0.015	0.181
Q48P+	8	103	6	2	8.38	0.916	0.001	0.027	0.634
Q48P+	9	95	5	0	13.2	0.868	0.001	0.033	1.068
Q48P+	10	90	3	1	16.09	0.839	0.001	0.036	1.358
Q48P+	11	86	4	3	19.99	0.8	0.002	0.039	1.787
Q48P+	12	79	1	3	21.01	0.79	0.002	0.04	1.909
Q48P+	13	75	0	0	21.01	0.79	0.002	0.04	1.909
Q48P+	14	75	3	0	24.17	0.758	0.002	0.042	2.351
Q48P+	15	72	4	1	28.38	0.716	0.002	0.045	2.983
Q48P+	16	67	7	0	35.86	0.641	0.002	0.048	4.18
Q48P+	17	60	5	0	41.21	0.588	0.002	0.05	5.089
Q48P+	18	55	7	0	48.69	0.513	0.003	0.051	6.436
Q48P+	19	48	4	0	52.97	0.47	0.003	0.051	7.248
Q48P+	20	44	7	0	60.45	0.396	0.003	0.05	8.745
Q48P+	21	37	3	0	63.66	0.363	0.002	0.049	9.418
Q48P+	22	34	4	0	67.93	0.321	0.002	0.048	10.359
Q48P+	23	30	2	0	70.07	0.299	0.002	0.047	10.85
Q48P+	24	28	2	0	72.21	0.278	0.002	0.046	11.364
Q48P+	25	26	4	1	76.48	0.235	0.002	0.044	12.433
Q48P+	26	21	6	0	83.2	0.168	0.002	0.039	14.18
Q48P+	27	15	4	0	87.68	0.123	0.001	0.034	15.389
Q48P+	28	11	3	0	91.04	0.09	0.001	0.03	16.33
Q48P+	29	8	2	0	93.28	0.067	0.001	0.026	16.979
Q48P+	30	6	4	0	97.76	0.022	0	0.016	18.323
Q48P+	31	2	1	0	98.88	0.011	0	0.011	18.67
Q48P+	32	1	0	0	98.88	0.011	0	0.011	18.67
Q48P+	33	1	1	0	100	0	0	0	19.04
Q23∆N17	1	120	0	0	0	1	0	0	0
Q23∆N17	2	120	0	0	0	1	0	0	0
Q23∆N17	3	120	0	0	0	1	0	0	0
Q23∆N17	4	120	0	0	0	1	0	0	0
Q23∆N17	5	120	1	11	0.83	0.992	0	0.008	0.042
Q23∆N17	6	108	3	8	3.59	0.964	0	0.018	0.207
Q23∆N17	7	97	5	4	8.56	0.914	0.001	0.027	0.555
Q23∆N17	8	88	11	5	19.99	0.8	0.002	0.04	1.469
Q23∆N17	9	72	10	3	31.1	0.689	0.002	0.048	2.469
Q23∆N17	10	59	4	1	35.77	0.642	0.002	0.05	2.937
Q23∆N17	11	54	1	1	36.96	0.63	0.003	0.05	3.067
Q23∆N17	12	52	1	0	38.17	0.618	0.003	0.051	3.213
Q23∆N17	13	51	0	0	38.17	0.618	0.003	0.051	3.213
Q23∆N17	14	51	3	0	41.81	0.582	0.003	0.052	3.722
Q23∆N17	15	48	3	1	45.45	0.546	0.003	0.053	4.268
Q23∆N17	16	44	2	1	47.93	0.521	0.003	0.053	4.664
Q23∆N17	17	41	4	0	53.01	0.47	0.003	0.054	5.528
Q23∆N17	18	37	3	0	56.82	0.432	0.003	0.054	6.214
Q23∆N17	19	34	2	0	59.36	0.406	0.003	0.053	6.696
Q23∆N17	20	32	0	0	59.36	0.406	0.003	0.053	6.696
Q23∆N17	21	32	3	0	63.17	0.368	0.003	0.053	7.497
Q23∆N17	22	29	2	1	65.71	0.343	0.003	0.052	8.055
Q23∆N17	23	26	1	0	67.03	0.33	0.003	0.052	8.359
Q23∆N17	24	25	3	0	70.98	0.29	0.003	0.05	9.308
Q23∆N17	25	22	3	0	74.94	0.251	0.002	0.048	10.298
Q23∆N17	26	19	4	0	80.22	0.198	0.002	0.045	11.669
Q23∆N17	27	15	4	0	85.49	0.145	0.002	0.04	13.094
Q23∆N17	28	11	4	0	90.77	0.092	0.001	0.033	14.571
Q23∆N17	29	7	2	0	93.41	0.066	0.001	0.028	15.336
Q23∆N17	30	5	2	0	96.04	0.04	0	0.022	16.127
Q23∆N17	31	3	2	0	98.68	0.013	0	0.013	16.945
Q23∆N17	32	1	1	0	100	0	0	0	17.367
Q48∆N17	1	120	0	0	0	1	0	0	0
Q48∆N17	2	120	0	0	0	1	0	0	0
Q48∆N17	3	120	0	0	0	1	0	0	0
Q48∆N17	4	120	0	0	0	1	0	0	0
Q48∆N17	5	120	0	7	0	1	0	0	0
Q48∆N17	6	113	2	1	1.77	0.982	0	0.012	0.106
Q48∆N17	7	110	2	1	3.56	0.964	0	0.017	0.231
Q48∆N17	8	107	7	0	9.87	0.901	0.001	0.028	0.736
Q48∆N17	9	100	7	0	16.17	0.838	0.001	0.035	1.304
Q48∆N17	10	93	5	1	20.68	0.793	0.001	0.038	1.754
Q48∆N17	11	87	3	0	23.42	0.766	0.002	0.04	2.055
Q48∆N17	12	84	3	1	26.15	0.738	0.002	0.042	2.384
Q48∆N17	13	80	2	1	28	0.72	0.002	0.043	2.624
Q48∆N17	14	77	2	2	29.87	0.701	0.002	0.044	2.885
Q48∆N17	15	73	5	0	34.67	0.653	0.002	0.046	3.606
Q48∆N17	16	68	5	0	39.48	0.605	0.002	0.047	4.375
Q48∆N17	17	63	8	0	47.16	0.528	0.002	0.048	5.681
Q48∆N17	18	55	5	0	51.96	0.48	0.002	0.048	6.546
Q48∆N17	19	50	3	0	54.85	0.452	0.002	0.048	7.093
Q48∆N17	20	47	5	1	59.65	0.403	0.002	0.048	8.054
Q48∆N17	21	41	5	0	64.57	0.354	0.002	0.047	9.087
Q48∆N17	22	36	4	0	68.51	0.315	0.002	0.045	9.953
Q48∆N17	23	32	5	0	73.43	0.266	0.002	0.043	11.085
Q48∆N17	24	27	2	0	75.4	0.246	0.002	0.042	11.558
Q48∆N17	25	25	2	0	77.36	0.226	0.002	0.041	12.05
Q48∆N17	26	23	4	1	81.3	0.187	0.001	0.038	13.073
Q48∆N17	27	18	1	0	82.34	0.177	0.001	0.038	13.354
Q48∆N17	28	17	2	0	84.42	0.156	0.001	0.036	13.935
Q48∆N17	29	15	5	0	89.61	0.104	0.001	0.031	15.442
Q48∆N17	30	10	2	0	91.69	0.083	0.001	0.028	16.065
Q48∆N17	31	8	2	0	93.77	0.062	0.001	0.024	16.709
Q48∆N17	32	6	4	0	97.92	0.021	0	0.014	18.039
Q48∆N17	33	2	1	0	98.96	0.01	0	0.01	18.382
Q48∆N17	34	1	0	0	98.96	0.01	0	0.01	18.382
Q48∆N17	35	1	0	0	98.96	0.01	0	0.01	18.382
Q48∆N17	36	1	0	0	98.96	0.01	0	0.01	18.382
Q48∆N17	37	1	1	0	100	0	0	0	18.766
Q23∆P1	1	120	0	0	0	1	0	0	0
Q23∆P1	2	120	0	0	0	1	0	0	0
Q23∆P1	3	120	0	0	0	1	0	0	0
Q23∆P1	4	120	0	0	0	1	0	0	0
Q23∆P1	5	120	0	1	0	1	0	0	0
Q23∆P1	6	119	2	1	1.68	0.983	0	0.012	0.101
Q23∆P1	7	116	2	1	3.38	0.966	0	0.017	0.22
Q23∆P1	8	113	16	5	17.06	0.829	0.001	0.035	1.314
Q23∆P1	9	92	8	1	24.27	0.757	0.002	0.04	1.963
Q23∆P1	10	83	6	1	29.74	0.703	0.002	0.043	2.511
Q23∆P1	11	76	4	0	33.44	0.666	0.002	0.044	2.917
Q23∆P1	12	72	2	2	35.29	0.647	0.002	0.045	3.139
Q23∆P1	13	68	5	1	40.05	0.6	0.002	0.047	3.758
Q23∆P1	14	62	0	2	40.05	0.6	0.002	0.047	3.758
Q23∆P1	15	60	2	1	42.05	0.58	0.002	0.047	4.057
Q23∆P1	16	57	0	1	42.05	0.58	0.002	0.047	4.057
Q23∆P1	17	56	1	0	43.08	0.569	0.002	0.047	4.233
Q23∆P1	18	55	4	0	47.22	0.528	0.002	0.048	4.979
Q23∆P1	19	51	3	0	50.33	0.497	0.002	0.049	5.568
Q23∆P1	20	48	4	0	54.47	0.455	0.002	0.049	6.396
Q23∆P1	21	44	3	0	57.57	0.424	0.002	0.049	7.048
Q23∆P1	22	41	5	0	62.74	0.373	0.002	0.048	8.187
Q23∆P1	23	36	3	0	65.85	0.342	0.002	0.047	8.901
Q23∆P1	24	33	6	1	72.06	0.279	0.002	0.045	10.391
Q23∆P1	25	26	2	1	74.21	0.258	0.002	0.044	10.928
Q23∆P1	26	23	2	0	76.45	0.235	0.002	0.043	11.511
Q23∆P1	27	21	6	0	83.18	0.168	0.001	0.038	13.328
Q23∆P1	28	15	6	0	89.91	0.101	0.001	0.031	15.212
Q23∆P1	29	9	3	0	93.27	0.067	0.001	0.026	16.188
Q23∆P1	30	6	2	0	95.51	0.045	0	0.022	16.86
Q23∆P1	31	4	2	0	97.76	0.022	0	0.016	17.556
Q23∆P1	32	2	1	0	98.88	0.011	0	0.011	17.915
Q23∆P1	33	1	0	0	98.88	0.011	0	0.011	17.915
Q23∆P1	34	1	1	0	100	0	0	0	18.296
Q48∆P1	1	120	0	0	0	1	0	0	0
Q48∆P1	2	120	0	0	0	1	0	0	0
Q48∆P1	3	120	0	0	0	1	0	0	0
Q48∆P1	4	120	0	0	0	1	0	0	0
Q48∆P1	5	120	0	1	0	1	0	0	0
Q48∆P1	6	119	1	5	0.84	0.992	0	0.008	0.05
Q48∆P1	7	113	4	4	4.35	0.956	0	0.019	0.296
Q48∆P1	8	105	9	7	12.55	0.875	0.001	0.031	0.952
Q48∆P1	9	89	9	1	21.39	0.786	0.002	0.04	1.748
Q48∆P1	10	79	6	1	27.36	0.726	0.002	0.044	2.345
Q48∆P1	11	72	1	1	28.37	0.716	0.002	0.044	2.456
Q48∆P1	12	70	2	1	30.42	0.696	0.002	0.045	2.701
Q48∆P1	13	67	0	1	30.42	0.696	0.002	0.045	2.701
Q48∆P1	14	66	0	0	30.42	0.696	0.002	0.045	2.701
Q48∆P1	15	66	1	3	31.47	0.685	0.002	0.046	2.86
Q48∆P1	16	62	2	1	33.68	0.663	0.002	0.047	3.213
Q48∆P1	17	59	0	1	33.68	0.663	0.002	0.047	3.213
Q48∆P1	18	58	4	1	38.26	0.617	0.002	0.049	4.037
Q48∆P1	19	53	1	0	39.42	0.606	0.002	0.049	4.258
Q48∆P1	20	52	3	0	42.92	0.571	0.003	0.05	4.957
Q48∆P1	21	49	3	0	46.41	0.536	0.003	0.051	5.691
Q48∆P1	22	46	3	0	49.91	0.501	0.003	0.052	6.46
Q48∆P1	23	43	2	0	52.24	0.478	0.003	0.052	6.996
Q48∆P1	24	41	2	0	54.57	0.454	0.003	0.052	7.555
Q48∆P1	25	39	9	0	65.05	0.349	0.003	0.05	10.176
Q48∆P1	26	30	0	0	65.05	0.349	0.003	0.05	10.176
Q48∆P1	27	30	7	0	73.21	0.268	0.002	0.047	12.378
Q48∆P1	28	23	6	0	80.2	0.198	0.002	0.043	14.335
Q48∆P1	29	17	8	0	89.52	0.105	0.001	0.033	17.038
Q48∆P1	30	9	1	0	90.68	0.093	0.001	0.031	17.387
Q48∆P1	31	8	0	0	90.68	0.093	0.001	0.031	17.387
Q48∆P1	32	8	8	0	100	0	0	0	20.37

## Sheet: Lifespan_R1 KaplanMeier_oasis2
		Restricted Mean			Age in days at % mortality						Linear interpolation of mortality curve
Name	No. of<br>subjects	Days	S.E.	95% C.I.	25%	50%	75%	90%	100%	95% Median<br>C.I.	25%	50%	75%	90%	100%
mScarlet	120	18.94	0.65	17.67 ~ 20.20	16	18	24	27	32	17.0 ~ 19.0	15.35	17.67	23.21	26.89	32
Q23*	120	18.6	0.77	17.09 ~ 20.11	10	19	26	29	33	15.0 ~ 21.0	9.45	18.18	25.17	28.97	33
Q48*	101	14.82	0.52	13.79 ~ 15.84	9	16	18	21	24	16.0 ~ 16.0	8.94	15.78	17.38	20.8	24
Q23∆P	180	13.7	0.34	13.03 ~ 14.36	11	14	16	19	28	13.0 ~ 13.0	10.72	13.17	15.25	18.55	28
Q48∆P	180	14.92	0.41	14.11 ~ 15.73	9	15	19	21	24	14.0 ~ 17.0	8.84	14.69	18.74	20.76	24
Q23P+	120	13.51	0.63	12.27 ~ 14.74	9	10	19	22	27	9.0 ~ 12.0	8.24	9.69	18.45	21.97	27
Q48P+	120	19.04	0.69	17.70 ~ 20.38	15	19	25	28	33	17.0 ~ 19.0	14.2	18.31	24.65	27.69	33
Q23∆N17	120	17.37	0.87	15.66 ~ 19.07	9	17	26	28	32	14.0 ~ 20.0	8.45	16.41	25.01	27.85	32
Q48∆N17	120	18.77	0.74	17.32 ~ 20.22	12	18	24	30	37	17.0 ~ 19.0	11.58	17.59	23.8	29.19	37
Q23∆P1	120	18.3	0.78	16.77 ~ 19.83	10	19	26	29	34	15.0 ~ 21.0	9.13	18.89	25.35	28.03	34
Q48∆P1	120	20.37	0.85	18.70 ~ 22.04	10	23	28	30	32	20.0 ~ 24.0	9.6	22.04	27.26	29.42	32

## Sheet: Lifespan_R1 LogRank_test_oasis2
Condition	&#967;<sup>2</sup>	P-value	Bonferroni P-value
mScarlet v.s. Q23*	0.21	0.644	1
mScarlet v.s. Q48*	23.62	1.2e-06	1.3e-05
mScarlet v.s. Q23∆P	51.6	0	0
mScarlet v.s. Q48∆P	27.7	1.4e-07	1.6e-06
mScarlet v.s. Q23P+	29.28	6.3e-08	6.9e-07
mScarlet v.s. Q48P+	0.16	0.6898	1
mScarlet v.s. Q23∆N17	0.51	0.4739	1
mScarlet v.s. Q48∆N17	0.21	0.6481	1
mScarlet v.s. Q23∆P1	0.03	0.8714	1
mScarlet v.s. Q48∆P1	5.06	0.0244	0.2687
Q23* v.s. mScarlet	0.21	0.644	1
Q23* v.s. Q48*	18.99	1.3e-05	0.0001
Q23* v.s. Q23∆P	40.53	0	0
Q23* v.s. Q48∆P	32.13	1.5e-08	1.6e-07
Q23* v.s. Q23P+	28.25	1.1e-07	1.2e-06
Q23* v.s. Q48P+	0.13	0.7196	1
Q23* v.s. Q23∆N17	1.18	0.2766	1
Q23* v.s. Q48∆N17	0.05	0.8217	1
Q23* v.s. Q23∆P1	0.08	0.7803	1
Q23* v.s. Q48∆P1	3.06	0.0805	0.885
Q48* v.s. mScarlet	23.62	1.2e-06	1.3e-05
Q48* v.s. Q23*	18.99	1.3e-05	0.0001
Q48* v.s. Q23∆P	3.35	0.0671	0.7383
Q48* v.s. Q48∆P	0.34	0.5586	1
Q48* v.s. Q23P+	0.29	0.5928	1
Q48* v.s. Q48P+	23.92	1e-06	1.1e-05
Q48* v.s. Q23∆N17	8.75	0.0031	0.0341
Q48* v.s. Q48∆N17	18.43	1.8e-05	0.0002
Q48* v.s. Q23∆P1	17.66	2.6e-05	0.0003
Q48* v.s. Q48∆P1	34.19	5e-09	5.5e-08
Q23∆P v.s. mScarlet	51.6	0	0
Q23∆P v.s. Q23*	40.53	0	0
Q23∆P v.s. Q48*	3.35	0.0671	0.7383
Q23∆P v.s. Q48∆P	8.06	0.0045	0.0499
Q23∆P v.s. Q23P+	0	0.9692	1
Q23∆P v.s. Q48P+	52.68	0	0
Q23∆P v.s. Q23∆N17	20.81	5.1e-06	0.0001
Q23∆P v.s. Q48∆N17	45.57	0	0
Q23∆P v.s. Q23∆P1	34.16	5.1e-09	5.6e-08
Q23∆P v.s. Q48∆P1	56.97	0	0
Q48∆P v.s. mScarlet	27.7	1.4e-07	1.6e-06
Q48∆P v.s. Q23*	32.13	1.5e-08	1.6e-07
Q48∆P v.s. Q48*	0.34	0.5586	1
Q48∆P v.s. Q23∆P	8.06	0.0045	0.0499
Q48∆P v.s. Q23P+	0.19	0.6646	1
Q48∆P v.s. Q48P+	32.1	1.5e-08	1.6e-07
Q48∆P v.s. Q23∆N17	16.74	4.3e-05	0.0005
Q48∆P v.s. Q48∆N17	26.94	2.1e-07	2.3e-06
Q48∆P v.s. Q23∆P1	29.3	6.2e-08	6.8e-07
Q48∆P v.s. Q48∆P1	53.44	0	0
Q23P+ v.s. mScarlet	29.28	6.3e-08	6.9e-07
Q23P+ v.s. Q23*	28.25	1.1e-07	1.2e-06
Q23P+ v.s. Q48*	0.29	0.5928	1
Q23P+ v.s. Q23∆P	0	0.9692	1
Q23P+ v.s. Q48∆P	0.19	0.6646	1
Q23P+ v.s. Q48P+	30.55	3.3e-08	3.6e-07
Q23P+ v.s. Q23∆N17	15.46	0.0001	0.0009
Q23P+ v.s. Q48∆N17	26.91	2.1e-07	2.3e-06
Q23P+ v.s. Q23∆P1	26.12	3.2e-07	3.5e-06
Q23P+ v.s. Q48∆P1	44.79	0	0
Q48P+ v.s. mScarlet	0.16	0.6898	1
Q48P+ v.s. Q23*	0.13	0.7196	1
Q48P+ v.s. Q48*	23.92	1e-06	1.1e-05
Q48P+ v.s. Q23∆P	52.68	0	0
Q48P+ v.s. Q48∆P	32.1	1.5e-08	1.6e-07
Q48P+ v.s. Q23P+	30.55	3.3e-08	3.6e-07
Q48P+ v.s. Q23∆N17	0.62	0.4292	1
Q48P+ v.s. Q48∆N17	0.18	0.6701	1
Q48P+ v.s. Q23∆P1	0.01	0.9175	1
Q48P+ v.s. Q48∆P1	4.56	0.0327	0.3596
Q23∆N17 v.s. mScarlet	0.51	0.4739	1
Q23∆N17 v.s. Q23*	1.18	0.2766	1
Q23∆N17 v.s. Q48*	8.75	0.0031	0.0341
Q23∆N17 v.s. Q23∆P	20.81	5.1e-06	0.0001
Q23∆N17 v.s. Q48∆P	16.74	4.3e-05	0.0005
Q23∆N17 v.s. Q23P+	15.46	0.0001	0.0009
Q23∆N17 v.s. Q48P+	0.62	0.4292	1
Q23∆N17 v.s. Q48∆N17	1.63	0.201	1
Q23∆N17 v.s. Q23∆P1	0.59	0.4414	1
Q23∆N17 v.s. Q48∆P1	7.7	0.0055	0.0609
Q48∆N17 v.s. mScarlet	0.21	0.6481	1
Q48∆N17 v.s. Q23*	0.05	0.8217	1
Q48∆N17 v.s. Q48*	18.43	1.8e-05	0.0002
Q48∆N17 v.s. Q23∆P	45.57	0	0
Q48∆N17 v.s. Q48∆P	26.94	2.1e-07	2.3e-06
Q48∆N17 v.s. Q23P+	26.91	2.1e-07	2.3e-06
Q48∆N17 v.s. Q48P+	0.18	0.6701	1
Q48∆N17 v.s. Q23∆N17	1.63	0.201	1
Q48∆N17 v.s. Q23∆P1	0.23	0.6298	1
Q48∆N17 v.s. Q48∆P1	2.16	0.1421	1
Q23∆P1 v.s. mScarlet	0.03	0.8714	1
Q23∆P1 v.s. Q23*	0.08	0.7803	1
Q23∆P1 v.s. Q48*	17.66	2.6e-05	0.0003
Q23∆P1 v.s. Q23∆P	34.16	5.1e-09	5.6e-08
Q23∆P1 v.s. Q48∆P	29.3	6.2e-08	6.8e-07
Q23∆P1 v.s. Q23P+	26.12	3.2e-07	3.5e-06
Q23∆P1 v.s. Q48P+	0.01	0.9175	1
Q23∆P1 v.s. Q23∆N17	0.59	0.4414	1
Q23∆P1 v.s. Q48∆N17	0.23	0.6298	1
Q23∆P1 v.s. Q48∆P1	4.39	0.0361	0.3969
Q48∆P1 v.s. mScarlet	5.06	0.0244	0.2687
Q48∆P1 v.s. Q23*	3.06	0.0805	0.885
Q48∆P1 v.s. Q48*	34.19	5e-09	5.5e-08
Q48∆P1 v.s. Q23∆P	56.97	0	0
Q48∆P1 v.s. Q48∆P	53.44	0	0
Q48∆P1 v.s. Q23P+	44.79	0	0
Q48∆P1 v.s. Q48P+	4.56	0.0327	0.3596
Q48∆P1 v.s. Q23∆N17	7.7	0.0055	0.0609
Q48∆P1 v.s. Q48∆N17	2.16	0.1421	1
Q48∆P1 v.s. Q23∆P1	4.39	0.0361	0.3969
