# Supplementary material for: An Expanded Polyproline Domain Maintains Mutant Huntingtin Soluble in vivo and During Aging
Source: Front Mol Neurosci. 2021 Oct 15;14:721749. doi: 10.3389/fnmol.2021.721749 (PMC8554126; doi:10.3389/fnmol.2021.721749)
Supplement: Supplementary file 4 [file Table_4.XLSX]

## Sheet: Progeny Assay
C. elegans Progeny Assay
Ordinary one-way ANOVA - ANOVA Results
Table Analyzed	Progeny Assay 2021 - NO N2
Data sets analyzed	A-K
ANOVA summary
F	86.22
P value	<0,0001
P value summary	****
Significant diff. among means (P < 0.05)?	Yes
R squared	0.6045
Brown-Forsythe test
F (DFn, DFd)	3,794 (10, 564)
P value	<0,0001
P value summary	****
Are SDs significantly different (P < 0.05)?	Yes
Bartlett's test
Bartlett's statistic (corrected)	53.49
P value	<0,0001
P value summary	****
Are SDs significantly different (P < 0.05)?	Yes
ANOVA table	SS	DF	MS	F (DFn, DFd)	P value
Treatment (between columns)	1173955	10	117396	F (10, 564) = 86,22	P<0,0001
Residual (within columns)	767928	564	1362
Total	1941883	574
Data summary
Number of treatments (columns)	11
Number of values (total)	575
Ordinary one-way ANOVA - Multiple Comparisons
Number of families	1
Number of comparisons per family	55
Alpha	0.05
Tukey's multiple comparisons test	Mean Diff,	95,00% CI of diff,	Significant?	Summary	Adjusted P Value
mScarlet vs. Q23*	-0.7172	-23,36 to 21,92	No	ns	>0,9999	A-B
mScarlet vs. Q48*	10.28	-12,36 to 32,92	No	ns	0.9297	A-C
mScarlet vs. Q23ΔP	85.88	63,24 to 108,5	Yes	****	<0,0001	A-D
mScarlet vs. Q48ΔP	17.07	-6,138 to 40,27	No	ns	0.3833	A-E
mScarlet vs. Q23P+	137.2	113,5 to 160,9	Yes	****	<0,0001	A-F
mScarlet vs. Q48P+	38.39	15,06 to 61,71	Yes	****	<0,0001	A-G
mScarlet vs. Q23ΔP1	33.17	9,962 to 56,37	Yes	***	0.0002	A-H
mScarlet vs. Q48ΔP1	-21.74	-44,38 to 0,9047	No	ns	0.0729	A-I
mScarlet vs. Q23ΔN17	12.68	-10,40 to 35,77	No	ns	0.7942	A-J
mScarlet vs. Q48ΔN17	89.84	66,99 to 112,7	Yes	****	<0,0001	A-K
Q23* vs. Q48*	11	-11,74 to 33,74	No	ns	0.8969	B-C
Q23* vs. Q23ΔP	86.6	63,86 to 109,3	Yes	****	<0,0001	B-D
Q23* vs. Q48ΔP	17.78	-5,520 to 41,09	No	ns	0.3267	B-E
Q23* vs. Q23P+	137.9	114,1 to 161,8	Yes	****	<0,0001	B-F
Q23* vs. Q48P+	39.1	15,67 to 62,53	Yes	****	<0,0001	B-G
Q23* vs. Q23ΔP1	33.88	10,58 to 57,19	Yes	***	0.0002	B-H
Q23* vs. Q48ΔP1	-21.02	-43,76 to 1,724	No	ns	0.1001	B-I
Q23* vs. Q23ΔN17	13.4	-9,785 to 36,58	No	ns	0.738	B-J
Q23* vs. Q48ΔN17	90.56	67,60 to 113,5	Yes	****	<0,0001	B-K
Q48* vs. Q23ΔP	75.6	52,86 to 98,34	Yes	****	<0,0001	C-D
Q48* vs. Q48ΔP	6.784	-16,52 to 30,09	No	ns	0.9974	C-E
Q48* vs. Q23P+	126.9	103,1 to 150,8	Yes	****	<0,0001	C-F
Q48* vs. Q48P+	28.1	4,675 to 51,53	Yes	**	0.0056	C-G
Q48* vs. Q23ΔP1	22.88	-0,4198 to 46,19	No	ns	0.0594	C-H
Q48* vs. Q48ΔP1	-32.02	-54,76 to -9,276	Yes	***	0.0003	C-I
Q48* vs. Q23ΔN17	2.399	-20,78 to 25,58	No	ns	>0,9999	C-J
Q48* vs. Q48ΔN17	79.56	56,60 to 102,5	Yes	****	<0,0001	C-K
Q23ΔP vs. Q48ΔP	-68.82	-92,12 to -45,51	Yes	****	<0,0001	D-E
Q23ΔP vs. Q23P+	51.32	27,50 to 75,15	Yes	****	<0,0001	D-F
Q23ΔP vs. Q48P+	-47.5	-70,93 to -24,07	Yes	****	<0,0001	D-G
Q23ΔP vs. Q23ΔP1	-52.72	-76,02 to -29,41	Yes	****	<0,0001	D-H
Q23ΔP vs. Q48ΔP1	-107.6	-130,4 to -84,88	Yes	****	<0,0001	D-I
Q23ΔP vs. Q23ΔN17	-73.2	-96,38 to -50,02	Yes	****	<0,0001	D-J
Q23ΔP vs. Q48ΔN17	3.96	-19,00 to 26,92	No	ns	>0,9999	D-K
Q48ΔP vs. Q23P+	120.1	95,78 to 144,5	Yes	****	<0,0001	E-F
Q48ΔP vs. Q48P+	21.32	-2,654 to 45,29	No	ns	0.134	E-G
Q48ΔP vs. Q23ΔP1	16.1	-7,752 to 39,95	No	ns	0.519	E-H
Q48ΔP vs. Q48ΔP1	-38.8	-62,11 to -15,50	Yes	****	<0,0001	E-I
Q48ΔP vs. Q23ΔN17	-4.385	-28,12 to 19,35	No	ns	>0,9999	E-J
Q48ΔP vs. Q48ΔN17	72.78	49,26 to 96,29	Yes	****	<0,0001	E-K
Q23P+ vs. Q48P+	-98.82	-123,3 to -74,34	Yes	****	<0,0001	F-G
Q23P+ vs. Q23ΔP1	-104	-128,4 to -79,68	Yes	****	<0,0001	F-H
Q23P+ vs. Q48ΔP1	-158.9	-182,8 to -135,1	Yes	****	<0,0001	F-I
Q23P+ vs. Q23ΔN17	-124.5	-148,8 to -100,3	Yes	****	<0,0001	F-J
Q23P+ vs. Q48ΔN17	-47.36	-71,40 to -23,33	Yes	****	<0,0001	F-K
Q48P+ vs. Q23ΔP1	-5.219	-29,19 to 18,75	No	ns	0.9998	G-H
Q48P+ vs. Q48ΔP1	-60.12	-83,55 to -36,69	Yes	****	<0,0001	G-I
Q48P+ vs. Q23ΔN17	-25.7	-49,56 to -1,847	Yes	*	0.0226	G-J
Q48P+ vs. Q48ΔN17	51.46	27,82 to 75,09	Yes	****	<0,0001	G-K
Q23ΔP1 vs. Q48ΔP1	-54.9	-78,21 to -31,60	Yes	****	<0,0001	H-I
Q23ΔP1 vs. Q23ΔN17	-20.48	-44,22 to 3,250	No	ns	0.1647	H-J
Q23ΔP1 vs. Q48ΔN17	56.68	33,16 to 80,19	Yes	****	<0,0001	H-K
Q48ΔP1 vs. Q23ΔN17	34.42	11,23 to 57,60	Yes	***	0.0001	I-J
Q48ΔP1 vs. Q48ΔN17	111.6	88,62 to 134,5	Yes	****	<0,0001	I-K
Q23ΔN17 vs. Q48ΔN17	77.16	53,77 to 100,6	Yes	****	<0,0001	J-K
Test details	Mean 1	Mean 2	Mean Diff,	SE of diff,	n1	n2	q	DF
mScarlet vs. Q23*	263.4	264.2	-0.7172	7.005	56	55	0.1448	564
mScarlet vs. Q48*	263.4	253.2	10.28	7.005	56	55	2.076	564
mScarlet vs. Q23ΔP	263.4	177.6	85.88	7.005	56	55	17.34	564
mScarlet vs. Q48ΔP	263.4	246.4	17.07	7.18	56	50	3.362	564
mScarlet vs. Q23P+	263.4	126.2	137.2	7.343	56	46	26.43	564
mScarlet vs. Q48P+	263.4	225.1	38.39	7.218	56	49	7.521	564
mScarlet vs. Q23ΔP1	263.4	230.3	33.17	7.18	56	50	6.533	564
mScarlet vs. Q48ΔP1	263.4	285.2	-21.74	7.005	56	55	4.388	564
mScarlet vs. Q23ΔN17	263.4	250.8	12.68	7.142	56	51	2.511	564
mScarlet vs. Q48ΔN17	263.4	173.6	89.84	7.071	56	53	17.97	564
Q23* vs. Q48*	264.2	253.2	11	7.036	55	55	2.211	564
Q23* vs. Q23ΔP	264.2	177.6	86.6	7.036	55	55	17.41	564
Q23* vs. Q48ΔP	264.2	246.4	17.78	7.21	55	50	3.488	564
Q23* vs. Q23P+	264.2	126.2	137.9	7.373	55	46	26.46	564
Q23* vs. Q48P+	264.2	225.1	39.1	7.249	55	49	7.629	564
Q23* vs. Q23ΔP1	264.2	230.3	33.88	7.21	55	50	6.646	564
Q23* vs. Q48ΔP1	264.2	285.2	-21.02	7.036	55	55	4.224	564
Q23* vs. Q23ΔN17	264.2	250.8	13.4	7.173	55	51	2.642	564
Q23* vs. Q48ΔN17	264.2	173.6	90.56	7.103	55	53	18.03	564
Q48* vs. Q23ΔP	253.2	177.6	75.6	7.036	55	55	15.19	564
Q48* vs. Q48ΔP	253.2	246.4	6.784	7.21	55	50	1.331	564
Q48* vs. Q23P+	253.2	126.2	126.9	7.373	55	46	24.35	564
Q48* vs. Q48P+	253.2	225.1	28.1	7.249	55	49	5.483	564
Q48* vs. Q23ΔP1	253.2	230.3	22.88	7.21	55	50	4.488	564
Q48* vs. Q48ΔP1	253.2	285.2	-32.02	7.036	55	55	6.435	564
Q48* vs. Q23ΔN17	253.2	250.8	2.399	7.173	55	51	0.473	564
Q48* vs. Q48ΔN17	253.2	173.6	79.56	7.103	55	53	15.84	564
Q23ΔP vs. Q48ΔP	177.6	246.4	-68.82	7.21	55	50	13.5	564
Q23ΔP vs. Q23P+	177.6	126.2	51.32	7.373	55	46	9.845	564
Q23ΔP vs. Q48P+	177.6	225.1	-47.5	7.249	55	49	9.267	564
Q23ΔP vs. Q23ΔP1	177.6	230.3	-52.72	7.21	55	50	10.34	564
Q23ΔP vs. Q48ΔP1	177.6	285.2	-107.6	7.036	55	55	21.63	564
Q23ΔP vs. Q23ΔN17	177.6	250.8	-73.2	7.173	55	51	14.43	564
Q23ΔP vs. Q48ΔN17	177.6	173.6	3.96	7.103	55	53	0.7885	564
Q48ΔP vs. Q23P+	246.4	126.2	120.1	7.539	50	46	22.54	564
Q48ΔP vs. Q48P+	246.4	225.1	21.32	7.417	50	49	4.065	564
Q48ΔP vs. Q23ΔP1	246.4	230.3	16.1	7.38	50	50	3.085	564
Q48ΔP vs. Q48ΔP1	246.4	285.2	-38.8	7.21	50	55	7.611	564
Q48ΔP vs. Q23ΔN17	246.4	250.8	-4.385	7.344	50	51	0.8444	564
Q48ΔP vs. Q48ΔN17	246.4	173.6	72.78	7.275	50	53	14.15	564
Q23P+ vs. Q48P+	126.2	225.1	-98.82	7.575	46	49	18.45	564
Q23P+ vs. Q23ΔP1	126.2	230.3	-104	7.539	46	50	19.52	564
Q23P+ vs. Q48ΔP1	126.2	285.2	-158.9	7.373	46	55	30.49	564
Q23P+ vs. Q23ΔN17	126.2	250.8	-124.5	7.503	46	51	23.47	564
Q23P+ vs. Q48ΔN17	126.2	173.6	-47.36	7.436	46	53	9.008	564
Q48P+ vs. Q23ΔP1	225.1	230.3	-5.219	7.417	49	50	0.995	564
Q48P+ vs. Q48ΔP1	225.1	285.2	-60.12	7.249	49	55	11.73	564
Q48P+ vs. Q23ΔN17	225.1	250.8	-25.7	7.381	49	51	4.925	564
Q48P+ vs. Q48ΔN17	225.1	173.6	51.46	7.313	49	53	9.951	564
Q23ΔP1 vs. Q48ΔP1	230.3	285.2	-54.9	7.21	50	55	10.77	564
Q23ΔP1 vs. Q23ΔN17	230.3	250.8	-20.48	7.344	50	51	3.945	564
Q23ΔP1 vs. Q48ΔN17	230.3	173.6	56.68	7.275	50	53	11.02	564
Q48ΔP1 vs. Q23ΔN17	285.2	250.8	34.42	7.173	55	51	6.786	564
Q48ΔP1 vs. Q48ΔN17	285.2	173.6	111.6	7.103	55	53	22.22	564
Q23ΔN17 vs. Q48ΔN17	250.8	173.6	77.16	7.238	51	53	15.08	564

## Sheet: Chemotaxis Assay
C. elegans Chemotaxis Assay
Ordinary one-way ANOVA - ANOVA Results
Table Analyzed	wFLIM_Chemotaxis_attraction
Data sets analyzed	A-G
ANOVA summary
F	3.63
P value	0.0309
P value summary	*
Significant diff. among means (P < 0.05)?	Yes
R squared	0.6644
Brown-Forsythe test
F (DFn, DFd)	0,3313 (6, 11)
P value	0.9066
P value summary	ns
Are SDs significantly different (P < 0.05)?	No
Bartlett's test
Bartlett's statistic (corrected)
P value
P value summary
Are SDs significantly different (P < 0.05)?
ANOVA table	SS	DF	MS	F (DFn, DFd)	P value
Treatment (between columns)	0.4908	6	0.0818	F (6, 11) = 3,630	P=0,0309
Residual (within columns)	0.2479	11	0.02254
Total	0.7387	17
Data summary
Number of treatments (columns)	7
Number of values (total)	18
Ordinary one-way ANOVA - Multiple Comparisons
Number of families	1
Number of comparisons per family	21
Alpha	0.05
Tukey's multiple comparisons test	Mean Diff,	95,00% CI of diff,	Significant?	Summary	Adjusted P Value
mScarlet vs. Q23*	0.3019	-0,2318 to 0,8357	No	ns	0.4584	A-B
mScarlet vs. Q48*	0.1133	-0,4205 to 0,6470	No	ns	0.9851	A-C
mScarlet vs. Q23ΔP	0.1151	-0,3721 to 0,6024	No	ns	0.9747	A-D
mScarlet vs. Q48ΔP	0.06381	-0,4234 to 0,5511	No	ns	0.9989	A-E
mScarlet vs. Q23P+	0.5137	0,02642 to 1,001	Yes	*	0.0369	A-F
mScarlet vs. Q48P+	0.2294	-0,2578 to 0,7167	No	ns	0.6441	A-G
Q23* vs. Q48*	-0.1886	-0,7224 to 0,3451	No	ns	0.8576	B-C
Q23* vs. Q23ΔP	-0.1868	-0,6740 to 0,3005	No	ns	0.8098	B-D
Q23* vs. Q48ΔP	-0.2381	-0,7254 to 0,2491	No	ns	0.6083	B-E
Q23* vs. Q23P+	0.2117	-0,2755 to 0,6990	No	ns	0.7158	B-F
Q23* vs. Q48P+	-0.07251	-0,5598 to 0,4147	No	ns	0.9977	B-G
Q48* vs. Q23ΔP	0.001873	-0,4854 to 0,4891	No	ns	>0,9999	C-D
Q48* vs. Q48ΔP	-0.04946	-0,5367 to 0,4378	No	ns	0.9997	C-E
Q48* vs. Q23P+	0.4004	-0,08685 to 0,8876	No	ns	0.1337	C-F
Q48* vs. Q48P+	0.1161	-0,3711 to 0,6034	No	ns	0.9737	C-G
Q23ΔP vs. Q48ΔP	-0.05133	-0,4871 to 0,3845	No	ns	0.9994	D-E
Q23ΔP vs. Q23P+	0.3985	-0,03729 to 0,8343	No	ns	0.0806	D-F
Q23ΔP vs. Q48P+	0.1143	-0,3215 to 0,5501	No	ns	0.9589	D-G
Q48ΔP vs. Q23P+	0.4499	0,01405 to 0,8857	Yes	*	0.0417	E-F
Q48ΔP vs. Q48P+	0.1656	-0,2702 to 0,6014	No	ns	0.8154	E-G
Q23P+ vs. Q48P+	-0.2843	-0,7201 to 0,1516	No	ns	0.3146	F-G
Test details	Mean 1	Mean 2	Mean Diff,	SE of diff,	n1	n2	q	DF
mScarlet vs. Q23*	0.7501	0.4481	0.3019	0.1501	2	2	2.844	11
mScarlet vs. Q48*	0.7501	0.6368	0.1133	0.1501	2	2	1.067	11
mScarlet vs. Q23ΔP	0.7501	0.6349	0.1151	0.137	2	3	1.188	11
mScarlet vs. Q48ΔP	0.7501	0.6862	0.06381	0.137	2	3	0.6585	11
mScarlet vs. Q23P+	0.7501	0.2364	0.5137	0.137	2	3	5.301	11
mScarlet vs. Q48P+	0.7501	0.5206	0.2294	0.137	2	3	2.367	11
Q23* vs. Q48*	0.4481	0.6368	-0.1886	0.1501	2	2	1.777	11
Q23* vs. Q23ΔP	0.4481	0.6349	-0.1868	0.137	2	3	1.927	11
Q23* vs. Q48ΔP	0.4481	0.6862	-0.2381	0.137	2	3	2.457	11
Q23* vs. Q23P+	0.4481	0.2364	0.2117	0.137	2	3	2.185	11
Q23* vs. Q48P+	0.4481	0.5206	-0.07251	0.137	2	3	0.7482	11
Q48* vs. Q23ΔP	0.6368	0.6349	0.001873	0.137	2	3	0.01932	11
Q48* vs. Q48ΔP	0.6368	0.6862	-0.04946	0.137	2	3	0.5104	11
Q48* vs. Q23P+	0.6368	0.2364	0.4004	0.137	2	3	4.132	11
Q48* vs. Q48P+	0.6368	0.5206	0.1161	0.137	2	3	1.199	11
Q23ΔP vs. Q48ΔP	0.6349	0.6862	-0.05133	0.1226	3	3	0.5923	11
Q23ΔP vs. Q23P+	0.6349	0.2364	0.3985	0.1226	3	3	4.598	11
Q23ΔP vs. Q48P+	0.6349	0.5206	0.1143	0.1226	3	3	1.318	11
Q48ΔP vs. Q23P+	0.6862	0.2364	0.4499	0.1226	3	3	5.19	11
Q48ΔP vs. Q48P+	0.6862	0.5206	0.1656	0.1226	3	3	1.911	11
Q23P+ vs. Q48P+	0.2364	0.5206	-0.2843	0.1226	3	3	3.28	11

## Sheet: Thrashing Assay Day 4
C. elegans Thrashing Assay - Day 4
Ordinary one-way ANOVA - ANOVA Results
Table Analyzed	wFLIM_Thrashing_D4
Data sets analyzed	A-K
ANOVA summary
F	55.41
P value	<0,0001
P value summary	****
Significant diff. among means (P < 0.05)?	Yes
R squared	0.5642
Brown-Forsythe test
F (DFn, DFd)	2,931 (10, 428)
P value	0.0014
P value summary	**
Are SDs significantly different (P < 0.05)?	Yes
Bartlett's test
Bartlett's statistic (corrected)	61.06
P value	<0,0001
P value summary	****
Are SDs significantly different (P < 0.05)?	Yes
ANOVA table	SS	DF	MS	F (DFn, DFd)	P value
Treatment (between columns)	20933	10	2093	F (10, 428) = 55,41	P<0,0001
Residual (within columns)	16168	428	37.78
Total	37101	438
Data summary
Number of treatments (columns)	11
Number of values (total)	439
Ordinary one-way ANOVA - Multiple Comparisons
Number of families	1
Number of comparisons per family	55
Alpha	0.05
Tukey's multiple comparisons test	Mean Diff,	95,00% CI of diff,	Significant?	Summary	Adjusted P Value
mScarlet vs. Q23*	9.5	5,052 to 13,95	Yes	****	<0,0001	A-B
mScarlet vs. Q48*	5.5	1,052 to 9,948	Yes	**	0.0036	A-C
mScarlet vs. Q23ΔP	4.975	0,5273 to 9,423	Yes	*	0.0145	A-D
mScarlet vs. Q48ΔP	5.725	1,277 to 10,17	Yes	**	0.0019	A-E
mScarlet vs. Q23P+	21.12	16,64 to 25,60	Yes	****	<0,0001	A-F
mScarlet vs. Q48P+	6.4	1,952 to 10,85	Yes	***	0.0002	A-G
mScarlet vs. Q23ΔP1	10.3	5,852 to 14,75	Yes	****	<0,0001	A-H
mScarlet vs. Q48ΔP1	8.075	3,627 to 12,52	Yes	****	<0,0001	A-I
mScarlet vs. Q23ΔN17	21.01	16,50 to 25,52	Yes	****	<0,0001	A-J
mScarlet vs. Q48ΔN17	20.11	15,72 to 24,50	Yes	****	<0,0001	A-K
Q23* vs. Q48*	-4	-8,448 to 0,4477	No	ns	0.1231	B-C
Q23* vs. Q23ΔP	-4.525	-8,973 to -0,07728	Yes	*	0.0422	B-D
Q23* vs. Q48ΔP	-3.775	-8,223 to 0,6727	No	ns	0.1829	B-E
Q23* vs. Q23P+	11.62	7,144 to 16,10	Yes	****	<0,0001	B-F
Q23* vs. Q48P+	-3.1	-7,548 to 1,348	No	ns	0.4667	B-G
Q23* vs. Q23ΔP1	0.8	-3,648 to 5,248	No	ns	>0,9999	B-H
Q23* vs. Q48ΔP1	-1.425	-5,873 to 3,023	No	ns	0.9943	B-I
Q23* vs. Q23ΔN17	11.51	7,005 to 16,02	Yes	****	<0,0001	B-J
Q23* vs. Q48ΔN17	10.61	6,215 to 15,00	Yes	****	<0,0001	B-K
Q48* vs. Q23ΔP	-0.525	-4,973 to 3,923	No	ns	>0,9999	C-D
Q48* vs. Q48ΔP	0.225	-4,223 to 4,673	No	ns	>0,9999	C-E
Q48* vs. Q23P+	15.62	11,14 to 20,10	Yes	****	<0,0001	C-F
Q48* vs. Q48P+	0.9	-3,548 to 5,348	No	ns	0.9999	C-G
Q48* vs. Q23ΔP1	4.8	0,3523 to 9,248	Yes	*	0.0223	C-H
Q48* vs. Q48ΔP1	2.575	-1,873 to 7,023	No	ns	0.7343	C-I
Q48* vs. Q23ΔN17	15.51	11,00 to 20,02	Yes	****	<0,0001	C-J
Q48* vs. Q48ΔN17	14.61	10,22 to 19,00	Yes	****	<0,0001	C-K
Q23ΔP vs. Q48ΔP	0.75	-3,698 to 5,198	No	ns	>0,9999	D-E
Q23ΔP vs. Q23P+	16.15	11,67 to 20,62	Yes	****	<0,0001	D-F
Q23ΔP vs. Q48P+	1.425	-3,023 to 5,873	No	ns	0.9943	D-G
Q23ΔP vs. Q23ΔP1	5.325	0,8773 to 9,773	Yes	**	0.0058	D-H
Q23ΔP vs. Q48ΔP1	3.1	-1,348 to 7,548	No	ns	0.4667	D-I
Q23ΔP vs. Q23ΔN17	16.04	11,53 to 20,54	Yes	****	<0,0001	D-J
Q23ΔP vs. Q48ΔN17	15.13	10,74 to 19,53	Yes	****	<0,0001	D-K
Q48ΔP vs. Q23P+	15.4	10,92 to 19,87	Yes	****	<0,0001	E-F
Q48ΔP vs. Q48P+	0.675	-3,773 to 5,123	No	ns	>0,9999	E-G
Q48ΔP vs. Q23ΔP1	4.575	0,1273 to 9,023	Yes	*	0.0377	E-H
Q48ΔP vs. Q48ΔP1	2.35	-2,098 to 6,798	No	ns	0.83	E-I
Q48ΔP vs. Q23ΔN17	15.29	10,78 to 19,79	Yes	****	<0,0001	E-J
Q48ΔP vs. Q48ΔN17	14.38	9,990 to 18,78	Yes	****	<0,0001	E-K
Q23P+ vs. Q48P+	-14.72	-19,20 to -10,24	Yes	****	<0,0001	F-G
Q23P+ vs. Q23ΔP1	-10.82	-15,30 to -6,344	Yes	****	<0,0001	F-H
Q23P+ vs. Q48ΔP1	-13.05	-17,52 to -8,569	Yes	****	<0,0001	F-I
Q23P+ vs. Q23ΔN17	-0.11	-4,644 to 4,424	No	ns	>0,9999	F-J
Q23P+ vs. Q48ΔN17	-1.011	-5,434 to 3,412	No	ns	0.9997	F-K
Q48P+ vs. Q23ΔP1	3.9	-0,5477 to 8,348	No	ns	0.1475	G-H
Q48P+ vs. Q48ΔP1	1.675	-2,773 to 6,123	No	ns	0.9802	G-I
Q48P+ vs. Q23ΔN17	14.61	10,10 to 19,12	Yes	****	<0,0001	G-J
Q48P+ vs. Q48ΔN17	13.71	9,315 to 18,10	Yes	****	<0,0001	G-K
Q23ΔP1 vs. Q48ΔP1	-2.225	-6,673 to 2,223	No	ns	0.8737	H-I
Q23ΔP1 vs. Q23ΔN17	10.71	6,205 to 15,22	Yes	****	<0,0001	H-J
Q23ΔP1 vs. Q48ΔN17	9.81	5,415 to 14,20	Yes	****	<0,0001	H-K
Q48ΔP1 vs. Q23ΔN17	12.94	8,430 to 17,44	Yes	****	<0,0001	I-J
Q48ΔP1 vs. Q48ΔN17	12.03	7,640 to 16,43	Yes	****	<0,0001	I-K
Q23ΔN17 vs. Q48ΔN17	-0.901	-5,354 to 3,552	No	ns	0.9999	J-K
Test details	Mean 1	Mean 2	Mean Diff,	SE of diff,	n1	n2	q	DF
mScarlet vs. Q23*	53.3	43.8	9.5	1.374	40	40	9.776	428
mScarlet vs. Q48*	53.3	47.8	5.5	1.374	40	40	5.66	428
mScarlet vs. Q23ΔP	53.3	48.33	4.975	1.374	40	40	5.119	428
mScarlet vs. Q48ΔP	53.3	47.58	5.725	1.374	40	40	5.891	428
mScarlet vs. Q23P+	53.3	32.18	21.12	1.383	40	39	21.6	428
mScarlet vs. Q48P+	53.3	46.9	6.4	1.374	40	40	6.586	428
mScarlet vs. Q23ΔP1	53.3	43	10.3	1.374	40	40	10.6	428
mScarlet vs. Q48ΔP1	53.3	45.23	8.075	1.374	40	40	8.309	428
mScarlet vs. Q23ΔN17	53.3	32.29	21.01	1.392	40	38	21.34	428
mScarlet vs. Q48ΔN17	53.3	33.19	20.11	1.358	40	42	20.94	428
Q23* vs. Q48*	43.8	47.8	-4	1.374	40	40	4.116	428
Q23* vs. Q23ΔP	43.8	48.33	-4.525	1.374	40	40	4.656	428
Q23* vs. Q48ΔP	43.8	47.58	-3.775	1.374	40	40	3.885	428
Q23* vs. Q23P+	43.8	32.18	11.62	1.383	40	39	11.88	428
Q23* vs. Q48P+	43.8	46.9	-3.1	1.374	40	40	3.19	428
Q23* vs. Q23ΔP1	43.8	43	0.8	1.374	40	40	0.8232	428
Q23* vs. Q48ΔP1	43.8	45.23	-1.425	1.374	40	40	1.466	428
Q23* vs. Q23ΔN17	43.8	32.29	11.51	1.392	40	38	11.69	428
Q23* vs. Q48ΔN17	43.8	33.19	10.61	1.358	40	42	11.05	428
Q48* vs. Q23ΔP	47.8	48.33	-0.525	1.374	40	40	0.5402	428
Q48* vs. Q48ΔP	47.8	47.58	0.225	1.374	40	40	0.2315	428
Q48* vs. Q23P+	47.8	32.18	15.62	1.383	40	39	15.97	428
Q48* vs. Q48P+	47.8	46.9	0.9	1.374	40	40	0.9261	428
Q48* vs. Q23ΔP1	47.8	43	4.8	1.374	40	40	4.939	428
Q48* vs. Q48ΔP1	47.8	45.23	2.575	1.374	40	40	2.65	428
Q48* vs. Q23ΔN17	47.8	32.29	15.51	1.392	40	38	15.75	428
Q48* vs. Q48ΔN17	47.8	33.19	14.61	1.358	40	42	15.22	428
Q23ΔP vs. Q48ΔP	48.33	47.58	0.75	1.374	40	40	0.7718	428
Q23ΔP vs. Q23P+	48.33	32.18	16.15	1.383	40	39	16.51	428
Q23ΔP vs. Q48P+	48.33	46.9	1.425	1.374	40	40	1.466	428
Q23ΔP vs. Q23ΔP1	48.33	43	5.325	1.374	40	40	5.479	428
Q23ΔP vs. Q48ΔP1	48.33	45.23	3.1	1.374	40	40	3.19	428
Q23ΔP vs. Q23ΔN17	48.33	32.29	16.04	1.392	40	38	16.29	428
Q23ΔP vs. Q48ΔN17	48.33	33.19	15.13	1.358	40	42	15.76	428
Q48ΔP vs. Q23P+	47.58	32.18	15.4	1.383	40	39	15.74	428
Q48ΔP vs. Q48P+	47.58	46.9	0.675	1.374	40	40	0.6946	428
Q48ΔP vs. Q23ΔP1	47.58	43	4.575	1.374	40	40	4.708	428
Q48ΔP vs. Q48ΔP1	47.58	45.23	2.35	1.374	40	40	2.418	428
Q48ΔP vs. Q23ΔN17	47.58	32.29	15.29	1.392	40	38	15.53	428
Q48ΔP vs. Q48ΔN17	47.58	33.19	14.38	1.358	40	42	14.98	428
Q23P+ vs. Q48P+	32.18	46.9	-14.72	1.383	39	40	15.05	428
Q23P+ vs. Q23ΔP1	32.18	43	-10.82	1.383	39	40	11.06	428
Q23P+ vs. Q48ΔP1	32.18	45.23	-13.05	1.383	39	40	13.34	428
Q23P+ vs. Q23ΔN17	32.18	32.29	-0.11	1.401	39	38	0.111	428
Q23P+ vs. Q48ΔN17	32.18	33.19	-1.011	1.367	39	42	1.046	428
Q48P+ vs. Q23ΔP1	46.9	43	3.9	1.374	40	40	4.013	428
Q48P+ vs. Q48ΔP1	46.9	45.23	1.675	1.374	40	40	1.724	428
Q48P+ vs. Q23ΔN17	46.9	32.29	14.61	1.392	40	38	14.84	428
Q48P+ vs. Q48ΔN17	46.9	33.19	13.71	1.358	40	42	14.28	428
Q23ΔP1 vs. Q48ΔP1	43	45.23	-2.225	1.374	40	40	2.29	428
Q23ΔP1 vs. Q23ΔN17	43	32.29	10.71	1.392	40	38	10.88	428
Q23ΔP1 vs. Q48ΔN17	43	33.19	9.81	1.358	40	42	10.22	428
Q48ΔP1 vs. Q23ΔN17	45.23	32.29	12.94	1.392	40	38	13.14	428
Q48ΔP1 vs. Q48ΔN17	45.23	33.19	12.03	1.358	40	42	12.53	428
Q23ΔN17 vs. Q48ΔN17	32.29	33.19	-0.901	1.376	38	42	0.926	428

## Sheet: Thrashing Assay Day 10
C. elegans Thrashing Assay - Day 10
Ordinary one-way ANOVA - ANOVA Results
Table Analyzed	wFLIM_Thrashing_D10
Data sets analyzed	A-K
ANOVA summary
F	33.15
P value	<0,0001
P value summary	****
Significant diff. among means (P < 0.05)?	Yes
R squared	0.5135
Brown-Forsythe test
F (DFn, DFd)	2,747 (10, 314)
P value	0.0029
P value summary	**
Are SDs significantly different (P < 0.05)?	Yes
Bartlett's test
Bartlett's statistic (corrected)	32.02
P value	0.0004
P value summary	***
Are SDs significantly different (P < 0.05)?	Yes
ANOVA table	SS	DF	MS	F (DFn, DFd)	P value
Treatment (between columns)	22499	10	2250	F (10, 314) = 33,15	P<0,0001
Residual (within columns)	21314	314	67.88
Total	43813	324
Data summary
Number of treatments (columns)	11
Number of values (total)	325
Ordinary one-way ANOVA - Multiple Comparisons
Number of families	1
Number of comparisons per family	55
Alpha	0.05
Tukey's multiple comparisons test	Mean Diff,	95,00% CI of diff,	Significant?	Summary	Adjusted P Value
mScarlet vs. Q23*	11.07	4,051 to 18,09	Yes	****	<0,0001	A-B
mScarlet vs. Q48*	6.271	-0,7487 to 13,29	No	ns	0.1288	A-C
mScarlet vs. Q23ΔP	3.14	-3,938 to 10,22	No	ns	0.9377	A-D
mScarlet vs. Q48ΔP	7.714	0,5742 to 14,85	Yes	*	0.0221	A-E
mScarlet vs. Q23P+	17.81	10,61 to 25,02	Yes	****	<0,0001	A-F
mScarlet vs. Q48P+	5.338	-1,682 to 12,36	No	ns	0.329	A-G
mScarlet vs. Q23ΔP1	13.13	6,221 to 20,05	Yes	****	<0,0001	A-H
mScarlet vs. Q48ΔP1	10.38	3,471 to 17,30	Yes	****	<0,0001	A-I
mScarlet vs. Q23ΔN17	29.14	22,06 to 36,22	Yes	****	<0,0001	A-J
mScarlet vs. Q48ΔN17	23.3	16,28 to 30,32	Yes	****	<0,0001	A-K
Q23* vs. Q48*	-4.8	-11,70 to 2,098	No	ns	0.4667	B-C
Q23* vs. Q23ΔP	-7.931	-14,89 to -0,9738	Yes	*	0.0115	B-D
Q23* vs. Q48ΔP	-3.357	-10,38 to 3,663	No	ns	0.9012	B-E
Q23* vs. Q23P+	6.741	-0,3463 to 13,83	No	ns	0.0787	B-F
Q23* vs. Q48P+	-5.733	-12,63 to 1,165	No	ns	0.2068	B-G
Q23* vs. Q23ΔP1	2.063	-4,727 to 8,852	No	ns	0.9962	B-H
Q23* vs. Q48ΔP1	-0.6875	-7,477 to 6,102	No	ns	>0,9999	B-I
Q23* vs. Q23ΔN17	18.07	11,11 to 25,03	Yes	****	<0,0001	B-J
Q23* vs. Q48ΔN17	12.23	5,335 to 19,13	Yes	****	<0,0001	B-K
Q48* vs. Q23ΔP	-3.131	-10,09 to 3,826	No	ns	0.9318	C-D
Q48* vs. Q48ΔP	1.443	-5,577 to 8,463	No	ns	0.9999	C-E
Q48* vs. Q23P+	11.54	4,454 to 18,63	Yes	****	<0,0001	C-F
Q48* vs. Q48P+	-0.9333	-7,831 to 5,965	No	ns	>0,9999	C-G
Q48* vs. Q23ΔP1	6.863	0,07315 to 13,65	Yes	*	0.045	C-H
Q48* vs. Q48ΔP1	4.113	-2,677 to 10,90	No	ns	0.6739	C-I
Q48* vs. Q23ΔN17	22.87	15,91 to 29,83	Yes	****	<0,0001	C-J
Q48* vs. Q48ΔN17	17.03	10,14 to 23,93	Yes	****	<0,0001	C-K
Q23ΔP vs. Q48ΔP	4.574	-2,504 to 11,65	No	ns	0.5815	D-E
Q23ΔP vs. Q23P+	14.67	7,527 to 21,82	Yes	****	<0,0001	D-F
Q23ΔP vs. Q48P+	2.198	-4,759 to 9,155	No	ns	0.9947	D-G
Q23ΔP vs. Q23ΔP1	9.994	3,144 to 16,84	Yes	***	0.0002	D-H
Q23ΔP vs. Q48ΔP1	7.244	0,3940 to 14,09	Yes	*	0.0281	D-I
Q23ΔP vs. Q23ΔN17	26	18,98 to 33,02	Yes	****	<0,0001	D-J
Q23ΔP vs. Q48ΔN17	20.16	13,21 to 27,12	Yes	****	<0,0001	D-K
Q48ΔP vs. Q23P+	10.1	2,892 to 17,30	Yes	***	0.0004	E-F
Q48ΔP vs. Q48P+	-2.376	-9,396 to 4,644	No	ns	0.9909	E-G
Q48ΔP vs. Q23ΔP1	5.42	-1,494 to 12,33	No	ns	0.2845	E-H
Q48ΔP vs. Q48ΔP1	2.67	-4,244 to 9,583	No	ns	0.9757	E-I
Q48ΔP vs. Q23ΔN17	21.43	14,35 to 28,50	Yes	****	<0,0001	E-J
Q48ΔP vs. Q48ΔN17	15.59	8,570 to 22,61	Yes	****	<0,0001	E-K
Q23P+ vs. Q48P+	-12.47	-19,56 to -5,387	Yes	****	<0,0001	F-G
Q23P+ vs. Q23ΔP1	-4.678	-11,66 to 2,303	No	ns	0.5259	F-H
Q23P+ vs. Q48ΔP1	-7.428	-14,41 to -0,4469	Yes	*	0.0263	F-I
Q23P+ vs. Q23ΔN17	11.33	4,184 to 18,47	Yes	****	<0,0001	F-J
Q23P+ vs. Q48ΔN17	5.493	-1,594 to 12,58	No	ns	0.3009	F-K
Q48P+ vs. Q23ΔP1	7.796	1,006 to 14,59	Yes	*	0.0104	G-H
Q48P+ vs. Q48ΔP1	5.046	-1,744 to 11,84	No	ns	0.3636	G-I
Q48P+ vs. Q23ΔN17	23.8	16,85 to 30,76	Yes	****	<0,0001	G-J
Q48P+ vs. Q48ΔN17	17.97	11,07 to 24,86	Yes	****	<0,0001	G-K
Q23ΔP1 vs. Q48ΔP1	-2.75	-9,429 to 3,929	No	ns	0.962	H-I
Q23ΔP1 vs. Q23ΔN17	16.01	9,157 to 22,86	Yes	****	<0,0001	H-J
Q23ΔP1 vs. Q48ΔN17	10.17	3,381 to 16,96	Yes	****	<0,0001	H-K
Q48ΔP1 vs. Q23ΔN17	18.76	11,91 to 25,61	Yes	****	<0,0001	I-J
Q48ΔP1 vs. Q48ΔN17	12.92	6,131 to 19,71	Yes	****	<0,0001	I-K
Q23ΔN17 vs. Q48ΔN17	-5.836	-12,79 to 1,122	No	ns	0.1958	J-K
Test details	Mean 1	Mean 2	Mean Diff,	SE of diff,	n1	n2	q	DF
mScarlet vs. Q23*	52.07	41	11.07	2.165	28	30	7.232	314
mScarlet vs. Q48*	52.07	45.8	6.271	2.165	28	30	4.097	314
mScarlet vs. Q23ΔP	52.07	48.93	3.14	2.183	28	29	2.035	314
mScarlet vs. Q48ΔP	52.07	44.36	7.714	2.202	28	28	4.955	314
mScarlet vs. Q23P+	52.07	34.26	17.81	2.222	28	27	11.34	314
mScarlet vs. Q48P+	52.07	46.73	5.338	2.165	28	30	3.487	314
mScarlet vs. Q23ΔP1	52.07	38.94	13.13	2.132	28	32	8.712	314
mScarlet vs. Q48ΔP1	52.07	41.69	10.38	2.132	28	32	6.888	314
mScarlet vs. Q23ΔN17	52.07	22.93	29.14	2.183	28	29	18.88	314
mScarlet vs. Q48ΔN17	52.07	28.77	23.3	2.165	28	30	15.22	314
Q23* vs. Q48*	41	45.8	-4.8	2.127	30	30	3.191	314
Q23* vs. Q23ΔP	41	48.93	-7.931	2.146	30	29	5.228	314
Q23* vs. Q48ΔP	41	44.36	-3.357	2.165	30	28	2.193	314
Q23* vs. Q23P+	41	34.26	6.741	2.186	30	27	4.362	314
Q23* vs. Q48P+	41	46.73	-5.733	2.127	30	30	3.812	314
Q23* vs. Q23ΔP1	41	38.94	2.063	2.094	30	32	1.393	314
Q23* vs. Q48ΔP1	41	41.69	-0.6875	2.094	30	32	0.4644	314
Q23* vs. Q23ΔN17	41	22.93	18.07	2.146	30	29	11.91	314
Q23* vs. Q48ΔN17	41	28.77	12.23	2.127	30	30	8.133	314
Q48* vs. Q23ΔP	45.8	48.93	-3.131	2.146	30	29	2.064	314
Q48* vs. Q48ΔP	45.8	44.36	1.443	2.165	30	28	0.9425	314
Q48* vs. Q23P+	45.8	34.26	11.54	2.186	30	27	7.468	314
Q48* vs. Q48P+	45.8	46.73	-0.9333	2.127	30	30	0.6205	314
Q48* vs. Q23ΔP1	45.8	38.94	6.863	2.094	30	32	4.635	314
Q48* vs. Q48ΔP1	45.8	41.69	4.113	2.094	30	32	2.778	314
Q48* vs. Q23ΔN17	45.8	22.93	22.87	2.146	30	29	15.07	314
Q48* vs. Q48ΔN17	45.8	28.77	17.03	2.127	30	30	11.32	314
Q23ΔP vs. Q48ΔP	48.93	44.36	4.574	2.183	29	28	2.963	314
Q23ΔP vs. Q23P+	48.93	34.26	14.67	2.203	29	27	9.417	314
Q23ΔP vs. Q48P+	48.93	46.73	2.198	2.146	29	30	1.449	314
Q23ΔP vs. Q23ΔP1	48.93	38.94	9.994	2.112	29	32	6.691	314
Q23ΔP vs. Q48ΔP1	48.93	41.69	7.244	2.112	29	32	4.85	314
Q23ΔP vs. Q23ΔN17	48.93	22.93	26	2.164	29	29	16.99	314
Q23ΔP vs. Q48ΔN17	48.93	28.77	20.16	2.146	29	30	13.29	314
Q48ΔP vs. Q23P+	44.36	34.26	10.1	2.222	28	27	6.426	314
Q48ΔP vs. Q48P+	44.36	46.73	-2.376	2.165	28	30	1.552	314
Q48ΔP vs. Q23ΔP1	44.36	38.94	5.42	2.132	28	32	3.595	314
Q48ΔP vs. Q48ΔP1	44.36	41.69	2.67	2.132	28	32	1.771	314
Q48ΔP vs. Q23ΔN17	44.36	22.93	21.43	2.183	28	29	13.88	314
Q48ΔP vs. Q48ΔN17	44.36	28.77	15.59	2.165	28	30	10.18	314
Q23P+ vs. Q48P+	34.26	46.73	-12.47	2.186	27	30	8.072	314
Q23P+ vs. Q23ΔP1	34.26	38.94	-4.678	2.153	27	32	3.073	314
Q23P+ vs. Q48ΔP1	34.26	41.69	-7.428	2.153	27	32	4.879	314
Q23P+ vs. Q23ΔN17	34.26	22.93	11.33	2.203	27	29	7.271	314
Q23P+ vs. Q48ΔN17	34.26	28.77	5.493	2.186	27	30	3.554	314
Q48P+ vs. Q23ΔP1	46.73	38.94	7.796	2.094	30	32	5.266	314
Q48P+ vs. Q48ΔP1	46.73	41.69	5.046	2.094	30	32	3.408	314
Q48P+ vs. Q23ΔN17	46.73	22.93	23.8	2.146	30	29	15.69	314
Q48P+ vs. Q48ΔN17	46.73	28.77	17.97	2.127	30	30	11.94	314
Q23ΔP1 vs. Q48ΔP1	38.94	41.69	-2.75	2.06	32	32	1.888	314
Q23ΔP1 vs. Q23ΔN17	38.94	22.93	16.01	2.112	32	29	10.72	314
Q23ΔP1 vs. Q48ΔN17	38.94	28.77	10.17	2.094	32	30	6.87	314
Q48ΔP1 vs. Q23ΔN17	41.69	22.93	18.76	2.112	32	29	12.56	314
Q48ΔP1 vs. Q48ΔN17	41.69	28.77	12.92	2.094	32	30	8.727	314
Q23ΔN17 vs. Q48ΔN17	22.93	28.77	-5.836	2.146	29	30	3.847	314
